# Supplementary material for: Genome-Wide Screen of DNA Methylation Changes Induced by Low Dose X-Ray Radiation in Mice
Source: PLoS One. 2014 Mar 10;9(3):e90804. doi: 10.1371/journal.pone.0090804 (PMC3948688; doi:10.1371/journal.pone.0090804)
Supplement: Table S2 — GO analyses: Biological Process. (XLS) [file pone.0090804.s004.xls]

## Sheet: BP
#Column "GO.ID" stands for the ID of gene ontology term
#Column "Term" stands for the name of gene ontology term
#Column "Ontology" stands for the ontology of GOID belongs to
#Column "Count" stands for the number of DE genes associated with the listed GOID
#Column "Pop.Hits" stands for the number of background population genes associated with the listed GOID
#Column "List.Total" stands for the total number of DE genes
#Column "Pop.Total" stands for the total number of background population genes
#Column "Fold.Enrichment" stands for the Fold Enrichment value of the GOID, it equals (Count/Pop.Hits)/(List.Total/Pop.Total)
#Column "Pvalue" stands for the significance testing value of the GOID
#Column "FDR" stands for the false discovery rate of the GOID, using Benjamini & Hochberg (1995) method
#Column "Enrichment.Score" stands for the Enrichment Score value of the GOID, it equals (-log10(Pvalue))
#Column "GENES" stands for the DE genes associated with the GOID
GO.ID	Term	Ontology	Count	Pop.Hits	List.Total	Pop.Total	Fold.Enrichment	Pvalue	FDR	Enrichment.Score	GENES
GO:0044260	cellular macromolecule metabolic process	Biological process	261	5478	719	23448	1.5538	1.5077e-15	6.26147e-12	14.8217	APLF//MCM4//RBBP4//GINS1//RFC5//CCND1//CDKN1A//CCNO//DLX2//FOXD4//GLI2//FOXF1A//MYB//REST//SHOX2//SNAI1//BHLHE40//TBL1X//TBX2//TDG//WNT7B//DMAP1//NKAP//MTDH//IFT172//FEZF1//NFX1//TBX18//OSR2//MYOCD//ALX1//GLIS3//DKC1//MAP3K1//MAP3K2//SHC1//THBS1//GHRL//ITCH//LNX1//RBBP6//FBXO45//RSRC1//HNRNPM//RBM25//SNRNP70//SKIV2L2//RAD23B//PRKDC//TERF2//PIWIL2//PUS7L//ARR3//LYN//CRH//HSPA2//MIF//SENP2//IL34//A…
GO:0043170	macromolecule metabolic process	Biological process	286	6243	719	23448	1.494	4.63278e-15	6.86691e-12	14.3342	APLF//MCM4//RBBP4//GINS1//RFC5//CCND1//CDKN1A//CCNO//DLX2//FOXD4//GLI2//FOXF1A//MYB//REST//SHOX2//SNAI1//BHLHE40//TBL1X//TBX2//TDG//WNT7B//DMAP1//NKAP//MTDH//IFT172//FEZF1//NFX1//TBX18//OSR2//MYOCD//ALX1//GLIS3//DKC1//MAP3K1//MAP3K2//SHC1//THBS1//GHRL//ITCH//LNX1//RBBP6//FBXO45//RSRC1//HNRNPM//RBM25//SNRNP70//SKIV2L2//RAD23B//PRKDC//TERF2//PIWIL2//PUS7L//ARR3//LYN//CRH//HSPA2//MIF//SENP2//IL34//A…
GO:0008152	metabolic process	Biological process	386	9272	719	23448	1.35766	4.96044e-15	6.86691e-12	14.3045	APLF//ULK1//MCM4//RBBP4//GINS1//RFC5//CCND1//CDKN1A//CCNO//SULT2B1//DLX2//FOXD4//GLI2//FOXF1A//MYB//REST//SHOX2//SNAI1//BHLHE40//TBL1X//TBX2//TDG//WNT7B//DMAP1//NKAP//MTDH//IFT172//FEZF1//NFX1//TBX18//OSR2//MYOCD//ALX1//GLIS3//DKC1//MAP3K1//MAP3K2//SHC1//THBS1//GHRL//ITCH//LNX1//RBBP6//FBXO45//RSRC1//HNRNPM//RBM25//SNRNP70//SKIV2L2//RAD23B//PRKDC//TERF2//PIWIL2//MIF//PTGES//PUS7L//ST6GALNAC1//ARR…
GO:0044238	primary metabolic process	Biological process	332	7712	719	23448	1.40394	3.94571e-14	3.55902e-11	13.4039	APLF//MCM4//RBBP4//GINS1//RFC5//CCND1//CDKN1A//CCNO//DLX2//FOXD4//GLI2//FOXF1A//MYB//REST//SHOX2//SNAI1//BHLHE40//TBL1X//TBX2//TDG//WNT7B//DMAP1//NKAP//MTDH//IFT172//FEZF1//NFX1//TBX18//OSR2//MYOCD//ALX1//GLIS3//DKC1//MAP3K1//MAP3K2//SHC1//THBS1//GHRL//ITCH//LNX1//RBBP6//FBXO45//RSRC1//HNRNPM//RBM25//SNRNP70//SKIV2L2//RAD23B//PRKDC//TERF2//PIWIL2//MIF//PTGES//PUS7L//ST6GALNAC1//ARR3//LYN//CRH//HS…
GO:0009987	cellular process	Biological process	499	13121	719	23448	1.24025	4.28488e-14	3.55902e-11	13.3681	DDX56//MINA//IPO4//DKC1//APLF//PACS1//ULK1//GCKR//MCM4//RBBP4//GINS1//RFC5//BIRC5//CTCF//NAT15//PHF13//MAPK14//CCND1//CDKN1A//CCNO//TCF3//MYB//SULT2B1//DLX2//FOXD4//GLI2//FOXF1A//REST//SHOX2//SNAI1//BHLHE40//TBL1X//TBX2//TDG//WNT7B//DMAP1//NKAP//MTDH//IFT172//FEZF1//NFX1//TBX18//OSR2//MYOCD//ALX1//GLIS3//BCKDK//PTK2B//SHC1//MAP3K1//BRAP//MAP3K2//THBS1//GHRL//ITCH//LNX1//RBBP6//FBXO45//TACC1//RSRC…
GO:0044237	cellular metabolic process	Biological process	326	7615	719	23448	1.39613	1.99157e-13	1.3785e-10	12.7008	APLF//ULK1//MCM4//RBBP4//GINS1//RFC5//CCND1//CDKN1A//CCNO//SULT2B1//DLX2//FOXD4//GLI2//FOXF1A//MYB//REST//SHOX2//SNAI1//BHLHE40//TBL1X//TBX2//TDG//WNT7B//DMAP1//NKAP//MTDH//IFT172//FEZF1//NFX1//TBX18//OSR2//MYOCD//ALX1//GLIS3//DKC1//MAP3K1//MAP3K2//SHC1//THBS1//GHRL//ITCH//LNX1//RBBP6//FBXO45//RSRC1//HNRNPM//RBM25//SNRNP70//SKIV2L2//RAD23B//PRKDC//TERF2//PIWIL2//MIF//PTGES//PUS7L//ST6GALNAC1//ARR…
GO:0043412	macromolecule modification	Biological process	123	2224	719	23448	1.80363	6.65347e-11	3.94741e-08	10.177	CCND1//CDKN1A//CCNO//DKC1//MAP3K1//MAP3K2//SHC1//THBS1//GHRL//ITCH//LNX1//RBBP6//FBXO45//PUS7L//ARR3//LYN//CRH//HSPA2//MIF//SENP2//IL34//ADRBK2//EIF5A2//ZFYVE28//RNF4//BRAP//UHRF2//FBXL5//CTCF//PADI1//PADI4//TTLL12//TTLL1//ACVRL1//BIRC5//EIF2AK3//FGFR4//GRK5//ITK//MAK//MAPKAPK2//MARK3//PRKCB//PPP3CB//PTK2B//SLK//TTN//ULK1//MAPK14//ULK2//CAMK1//IKBKE//RSRC1//BRSK2//STK33//NEK9//CDC42BPB//EIF2A//LR…
GO:0019222	regulation of metabolic process	Biological process	204	4435	719	23448	1.50008	2.62125e-10	1.36076e-07	9.58149	CCND1//CDKN1A//CCNO//DLX2//FOXD4//GLI2//FOXF1A//MYB//REST//SHOX2//SNAI1//BHLHE40//TBL1X//TBX2//TDG//WNT7B//DMAP1//NKAP//MTDH//IFT172//FEZF1//NFX1//TBX18//OSR2//MYOCD//ALX1//GLIS3//MAP3K1//MAP3K2//SHC1//THBS1//GHRL//RBM25//ARR3//LYN//CRH//HSPA2//MIF//SENP2//IL34//ADRBK2//F12//TCEA3//ZFYVE28//CTCF//AIRN//ACVRL1//DBX1//DDIT3//ETV6//GATA5//HOXA3//HOXA6//HOXB6//HOXC5//HOXD9//LHX1//MMP14//NAB1//PADI4//…
GO:0006464	protein modification process	Biological process	117	2143	719	23448	1.78049	4.68291e-10	2.1609e-07	9.32948	CCND1//CDKN1A//CCNO//MAP3K1//MAP3K2//SHC1//THBS1//GHRL//ITCH//LNX1//RBBP6//FBXO45//ARR3//LYN//CRH//HSPA2//MIF//SENP2//IL34//ADRBK2//EIF5A2//ZFYVE28//RNF4//BRAP//UHRF2//FBXL5//ACVRL1//BIRC5//EIF2AK3//FGFR4//GRK5//ITK//MAK//MAPKAPK2//MARK3//PRKCB//PPP3CB//PTK2B//SLK//TTN//ULK1//MAPK14//ULK2//CAMK1//IKBKE//RSRC1//BRSK2//STK33//NEK9//CDC42BPB//EIF2A//LRRK1//CDK17//IRAK4//RPS6KC1//MAP4K5//RNGTT//SSH2/…
GO:0044267	cellular protein metabolic process	Biological process	141	2765	719	23448	1.66303	5.85924e-10	2.43334e-07	9.23216	CCND1//CDKN1A//CCNO//MAP3K1//MAP3K2//SHC1//THBS1//GHRL//ITCH//LNX1//RBBP6//FBXO45//ARR3//LYN//CRH//HSPA2//MIF//SENP2//IL34//ADRBK2//HSPD1//HSPE1//GRPEL1//PFDN2//EIF5A2//ZFYVE28//RNF4//BRAP//UHRF2//FBXL5//EIF2AK3//RPL28//RPL29//RPL11//EIF1B//MRPL32//MTRF1L//MRPL22//DHX29//EIF2B5//EIF2A//TCEA3//RGS2//PIWIL2//TSC1//EIF2C4//PIWIL4//PADI1//PADI4//TTLL12//TTLL1//ACVRL1//BIRC5//FGFR4//GRK5//ITK//MAK//MA…
GO:0010467	gene expression	Biological process	171	3573	719	23448	1.56077	7.13604e-10	2.64023e-07	9.14654	DLX2//FOXD4//GLI2//FOXF1A//MYB//REST//SHOX2//SNAI1//BHLHE40//TBL1X//TBX2//TDG//WNT7B//DMAP1//NKAP//MTDH//IFT172//FEZF1//NFX1//TBX18//OSR2//MYOCD//ALX1//GLIS3//DKC1//RSRC1//HNRNPM//RBM25//SNRNP70//SKIV2L2//PIWIL2//F12//TAF1B//LHX1//SOX30//TCEA3//CTCF//AIRN//DDIT3//ETV6//GATA5//HOXA3//HOXA6//HOXB6//HOXC5//HOXD9//NAB1//PADI4//PRKCB//RBBP4//RELA//RFX2//RNF4//SFPI1//TCF7L1//TCF3//YAP1//ZFP1//ZFP41//MA…
GO:0031323	regulation of cellular metabolic process	Biological process	180	3822	719	23448	1.53589	7.6289e-10	2.64023e-07	9.11754	CCND1//CDKN1A//CCNO//DLX2//FOXD4//GLI2//FOXF1A//MYB//REST//SHOX2//SNAI1//BHLHE40//TBL1X//TBX2//TDG//WNT7B//DMAP1//NKAP//MTDH//IFT172//FEZF1//NFX1//TBX18//OSR2//MYOCD//ALX1//GLIS3//MAP3K1//MAP3K2//SHC1//THBS1//GHRL//RBM25//ARR3//LYN//CRH//HSPA2//MIF//SENP2//IL34//ADRBK2//TCEA3//ZFYVE28//ACVRL1//CTCF//DBX1//DDIT3//ETV6//GATA5//HOXA3//HOXA6//HOXB6//HOXC5//HOXD9//LHX1//MMP14//NAB1//PADI4//PRKCB//RBBP…
GO:0010468	regulation of gene expression	Biological process	144	2859	719	23448	1.64258	8.51061e-10	2.71881e-07	9.07004	DLX2//FOXD4//GLI2//FOXF1A//MYB//REST//SHOX2//SNAI1//BHLHE40//TBL1X//TBX2//TDG//WNT7B//DMAP1//NKAP//MTDH//IFT172//FEZF1//NFX1//TBX18//OSR2//MYOCD//ALX1//GLIS3//RBM25//F12//TCEA3//CTCF//AIRN//ACVRL1//DBX1//DDIT3//ETV6//GATA5//HOXA3//HOXA6//HOXB6//HOXC5//HOXD9//LHX1//MMP14//NAB1//PADI4//PRKCB//RBBP4//RELA//RFX2//RNF4//SFPI1//TAF1B//TCF7L1//TCF3//SUMO1//YAP1//ZFP1//ZFP41//MAPK14//NPAS3//DPF1//TSPYL2/…
GO:0019538	protein metabolic process	Biological process	164	3416	719	23448	1.56568	1.44617e-09	4.28995e-07	8.83978	CCND1//CDKN1A//CCNO//MAP3K1//MAP3K2//SHC1//THBS1//GHRL//ITCH//LNX1//RBBP6//FBXO45//ARR3//LYN//CRH//HSPA2//MIF//SENP2//IL34//ADRBK2//F12//HSPD1//HSPE1//GRPEL1//PFDN2//EIF5A2//ZFYVE28//RNF4//BRAP//UHRF2//FBXL5//EIF2AK3//RPL28//RPL29//RPL11//EIF1B//MRPL32//MTRF1L//MRPL22//DHX29//EIF2B5//EIF2A//TCEA3//RGS2//PIWIL2//TSC1//EIF2C4//PIWIL4//PADI1//PADI4//TTLL12//TTLL1//ACVRL1//BIRC5//FGFR4//GRK5//ITK//MA…
GO:0060255	regulation of macromolecule metabolic process	Biological process	169	3592	719	23448	1.53436	3.34728e-09	8.82318e-07	8.47531	CCND1//CDKN1A//CCNO//DLX2//FOXD4//GLI2//FOXF1A//MYB//REST//SHOX2//SNAI1//BHLHE40//TBL1X//TBX2//TDG//WNT7B//DMAP1//NKAP//MTDH//IFT172//FEZF1//NFX1//TBX18//OSR2//MYOCD//ALX1//GLIS3//MAP3K1//MAP3K2//SHC1//THBS1//GHRL//RBM25//ARR3//LYN//CRH//HSPA2//MIF//SENP2//IL34//ADRBK2//F12//TCEA3//ZFYVE28//CTCF//AIRN//ACVRL1//DBX1//DDIT3//ETV6//GATA5//HOXA3//HOXA6//HOXB6//HOXC5//HOXD9//LHX1//MMP14//NAB1//PADI4//…
GO:0006139	nucleobase-containing compound metabolic process	Biological process	199	4427	719	23448	1.46595	3.39925e-09	8.82318e-07	8.46862	APLF//MCM4//RBBP4//GINS1//RFC5//DLX2//FOXD4//GLI2//FOXF1A//MYB//REST//SHOX2//SNAI1//BHLHE40//TBL1X//TBX2//TDG//WNT7B//DMAP1//NKAP//MTDH//IFT172//FEZF1//NFX1//TBX18//OSR2//MYOCD//ALX1//GLIS3//DKC1//RSRC1//HNRNPM//RBM25//SNRNP70//SKIV2L2//RAD23B//PRKDC//TERF2//PIWIL2//PUS7L//TAF1B//LHX1//SOX30//TCEA3//TSPYL2//HIST3H2BA//HIST3H2A//HIST1H2BA//CMAS//HPRT//GNAL//GNA12//TUBB5//SRP54A//RASL11A//TUBB2B//A…
GO:0080090	regulation of primary metabolic process	Biological process	175	3785	719	23448	1.50782	5.87376e-09	1.43493e-06	8.23108	CCND1//CDKN1A//CCNO//DLX2//FOXD4//GLI2//FOXF1A//MYB//REST//SHOX2//SNAI1//BHLHE40//TBL1X//TBX2//TDG//WNT7B//DMAP1//NKAP//MTDH//IFT172//FEZF1//NFX1//TBX18//OSR2//MYOCD//ALX1//GLIS3//MAP3K1//MAP3K2//SHC1//THBS1//GHRL//RBM25//ARR3//LYN//CRH//HSPA2//MIF//SENP2//IL34//ADRBK2//F12//TCEA3//ZFYVE28//ACVRL1//CTCF//DBX1//DDIT3//ETV6//GATA5//HOXA3//HOXA6//HOXB6//HOXC5//HOXD9//LHX1//MMP14//NAB1//PADI4//PRKCB/…
GO:0032502	developmental process	Biological process	172	3757	719	23448	1.49301	1.71279e-08	3.95179e-06	7.7663	VPREB2//MAPK14//KRT8//EIF2AK3//GLI2//SERP1//ACVRL1//NRP1//PTK2B//SHC1//TNFSF12//MSH4//EIF2B5//RXFP2//COL5A1//FOXF1A//YAP1//MYOCD//SHOX2//GABBR1//LHX1//SPRY1//APH1A//LAMA5//GNA12//MYB//NOTCH1//TERF2//TTN//WNT7B//SNAI1//FOXD4//PRKDC//TBX18//RIPPLY2//FGFR4//FEZF1//TUBB2B//TCF3//WFS1//TSC1//GINS1//IFT172//ALX1//ITK//LECT1//RELA//LSR//CSF2//NSDHL//APCDD1//SFPI1//NAB1//VCL//LAMA1//HOXB2//THBS1//OSR2//C…
GO:0090304	nucleic acid metabolic process	Biological process	164	3540	719	23448	1.51084	1.85333e-08	4.051e-06	7.73205	APLF//MCM4//RBBP4//GINS1//RFC5//DLX2//FOXD4//GLI2//FOXF1A//MYB//REST//SHOX2//SNAI1//BHLHE40//TBL1X//TBX2//TDG//WNT7B//DMAP1//NKAP//MTDH//IFT172//FEZF1//NFX1//TBX18//OSR2//MYOCD//ALX1//GLIS3//DKC1//RSRC1//HNRNPM//RBM25//SNRNP70//SKIV2L2//RAD23B//PRKDC//TERF2//PIWIL2//PUS7L//TAF1B//LHX1//SOX30//TCEA3//TSPYL2//HIST3H2BA//HIST3H2A//HIST1H2BA//CETN2//JMY//SMC5//MDC1//CCNO//SLK//MSH4//CTCF//DDIT3//ETV6…
GO:0034641	cellular nitrogen compound metabolic process	Biological process	207	4760	719	23448	1.41821	2.23038e-08	4.48881e-06	7.65162	APLF//MCM4//RBBP4//GINS1//RFC5//DLX2//FOXD4//GLI2//FOXF1A//MYB//REST//SHOX2//SNAI1//BHLHE40//TBL1X//TBX2//TDG//WNT7B//DMAP1//NKAP//MTDH//IFT172//FEZF1//NFX1//TBX18//OSR2//MYOCD//ALX1//GLIS3//DKC1//RSRC1//HNRNPM//RBM25//SNRNP70//SKIV2L2//RAD23B//PRKDC//TERF2//PIWIL2//PUS7L//TAF1B//LHX1//SOX30//TCEA3//TSPYL2//HIST3H2BA//HIST3H2A//HIST1H2BA//EIF5A2//CMAS//HPRT//GNAL//GNA12//TUBB5//SRP54A//RASL11A//T…
GO:0071840	cellular component organization or biogenesis	Biological process	161	3470	719	23448	1.51312	2.36885e-08	4.48881e-06	7.62546	DDX56//MINA//IPO4//DKC1//ULK1//BIRC5//TACC1//SKIV2L2//RAD23B//PRKDC//TERF2//VPREB2//MAPK14//KRT8//FXYD2//IGFBP1//MYOCD//NOTCH1//SNAI1//LECT1//TSPYL2//HIST3H2BA//HIST3H2A//HIST1H2BA//EPS8//DIAP1//SHC1//CTTNBP2//PARVA//ACTR2//ABR//CDC42BPB//SSH2//PHIP//AGXT//MYB//RBBP4//SMARCA1//NPM3//RPL11//LSM6//TSC1//MTRF1L//LLGL1//GMNN//PIK3C2A//PLA2R1//LDLRAP1//ARR3//HIP1//RAB5A//TMPRSS2//LSR//GM106//CEBPE//CR…
GO:0006807	nitrogen compound metabolic process	Biological process	210	4850	719	23448	1.41206	2.37789e-08	4.48881e-06	7.62381	APLF//MCM4//RBBP4//GINS1//RFC5//DLX2//FOXD4//GLI2//FOXF1A//MYB//REST//SHOX2//SNAI1//BHLHE40//TBL1X//TBX2//TDG//WNT7B//DMAP1//NKAP//MTDH//IFT172//FEZF1//NFX1//TBX18//OSR2//MYOCD//ALX1//GLIS3//DKC1//RSRC1//HNRNPM//RBM25//SNRNP70//SKIV2L2//RAD23B//PRKDC//TERF2//PIWIL2//PUS7L//TAF1B//LHX1//SOX30//TCEA3//TSPYL2//HIST3H2BA//HIST3H2A//HIST1H2BA//EIF5A2//CMAS//HPRT//GNAL//GNA12//TUBB5//SRP54A//RASL11A//T…
GO:0048518	positive regulation of biological process	Biological process	144	3029	719	23448	1.55039	3.70785e-08	6.45375e-06	7.43088	FGFR4//SPRY1//PPP3CB//CCND1//CRH//HSPA2//MIF//GHRL//SENP2//IL34//ADRBK2//ACVRL1//ITGB3//KNG1//RPTOR//VASH2//PTK2B//NOTCH1//FOXF1A//SHOX2//TBX18//MAPKAPK2//TLR9//LYN//ITCH//HSPD1//MYOCD//CASP6//SFPI1//THBS1//WNT7B//PHLDA3//JMY//PYCARD//NACC1//NDUFS3//HIP1//USP7//DAF2//CDKN1A//RBM38//GNAL//RXFP2//OPRM1//BTC//CASR//CSF2//GLI2//HOXA3//RELA//TBX2//YAP1//PDF//KDM4C//PHIP//OSR2//EIF5A2//TNFRSF10B//IKBKE…
GO:2000112	regulation of cellular macromolecule biosynthetic process	Biological process	129	2628	719	23448	1.60082	3.72959e-08	6.45375e-06	7.42834	DLX2//FOXD4//GLI2//FOXF1A//MYB//REST//SHOX2//SNAI1//BHLHE40//TBL1X//TBX2//TDG//WNT7B//DMAP1//NKAP//MTDH//IFT172//FEZF1//NFX1//TBX18//OSR2//MYOCD//ALX1//GLIS3//TCEA3//ACVRL1//CTCF//DBX1//DDIT3//ETV6//GATA5//HOXA3//HOXA6//HOXB6//HOXC5//HOXD9//LHX1//MMP14//NAB1//PADI4//PRKCB//RBBP4//RELA//RFX2//RNF4//SFPI1//TAF1B//TCF7L1//TCF3//SUMO1//YAP1//ZFP1//ZFP41//MAPK14//NPAS3//DPF1//TSPYL2//LPIN2//EID3//NACC…
GO:0010556	regulation of macromolecule biosynthetic process	Biological process	131	2694	719	23448	1.58581	4.94696e-08	7.98602e-06	7.30566	DLX2//FOXD4//GLI2//FOXF1A//MYB//REST//SHOX2//SNAI1//BHLHE40//TBL1X//TBX2//TDG//WNT7B//DMAP1//NKAP//MTDH//IFT172//FEZF1//NFX1//TBX18//OSR2//MYOCD//ALX1//GLIS3//TCEA3//ACVRL1//CTCF//DBX1//DDIT3//ETV6//GATA5//HOXA3//HOXA6//HOXB6//HOXC5//HOXD9//LHX1//MMP14//NAB1//PADI4//PRKCB//RBBP4//RELA//RFX2//RNF4//SFPI1//TAF1B//TCF7L1//TCF3//SUMO1//YAP1//ZFP1//ZFP41//MAPK14//NPAS3//DPF1//TSPYL2//LPIN2//EID3//NACC…
GO:0009059	macromolecule biosynthetic process	Biological process	154	3316	719	23448	1.51455	4.99967e-08	7.98602e-06	7.30106	MCM4//RBBP4//GINS1//RFC5//DLX2//FOXD4//GLI2//FOXF1A//MYB//REST//SHOX2//SNAI1//BHLHE40//TBL1X//TBX2//TDG//WNT7B//DMAP1//NKAP//MTDH//IFT172//FEZF1//NFX1//TBX18//OSR2//MYOCD//ALX1//GLIS3//TAF1B//LHX1//SOX30//TCEA3//CTCF//DDIT3//ETV6//GATA5//HOXA3//HOXA6//HOXB6//HOXC5//HOXD9//NAB1//PADI4//PRKCB//RELA//RFX2//RNF4//SFPI1//TCF7L1//TCF3//YAP1//ZFP1//ZFP41//MAPK14//NPAS3//DPF1//TSPYL2//LPIN2//EID3//NACC1/…
GO:0031326	regulation of cellular biosynthetic process	Biological process	136	2848	719	23448	1.55731	7.59453e-08	1.16815e-05	7.1195	DLX2//FOXD4//GLI2//FOXF1A//MYB//REST//SHOX2//SNAI1//BHLHE40//TBL1X//TBX2//TDG//WNT7B//DMAP1//NKAP//MTDH//IFT172//FEZF1//NFX1//TBX18//OSR2//MYOCD//ALX1//GLIS3//TCEA3//ACVRL1//CTCF//DBX1//DDIT3//ETV6//GATA5//HOXA3//HOXA6//HOXB6//HOXC5//HOXD9//LHX1//MMP14//NAB1//PADI4//PRKCB//RBBP4//RELA//RFX2//RNF4//SFPI1//TAF1B//TCF7L1//TCF3//SUMO1//YAP1//ZFP1//ZFP41//MAPK14//NPAS3//DPF1//TSPYL2//LPIN2//EID3//NACC…
GO:0034645	cellular macromolecule biosynthetic process	Biological process	150	3232	719	23448	1.51355	8.23715e-08	1.22175e-05	7.08422	MCM4//RBBP4//GINS1//RFC5//DLX2//FOXD4//GLI2//FOXF1A//MYB//REST//SHOX2//SNAI1//BHLHE40//TBL1X//TBX2//TDG//WNT7B//DMAP1//NKAP//MTDH//IFT172//FEZF1//NFX1//TBX18//OSR2//MYOCD//ALX1//GLIS3//TAF1B//LHX1//SOX30//TCEA3//CTCF//DDIT3//ETV6//GATA5//HOXA3//HOXA6//HOXB6//HOXC5//HOXD9//NAB1//PADI4//PRKCB//RELA//RFX2//RNF4//SFPI1//TCF7L1//TCF3//YAP1//ZFP1//ZFP41//MAPK14//NPAS3//DPF1//TSPYL2//LPIN2//EID3//NACC1/…
GO:0051179	localization	Biological process	172	3844	719	23448	1.45922	8.59586e-08	1.23099e-05	7.06571	PACS1//GCKR//CATSPER4//GHRL//FOXD4//LAMA5//LHX1//FEZF1//TUBB2B//SEPT2//LYN//ITGB3//ABCC1//SLC25A22//SLC36A1//SLC6A1//NAPB//RTN3//COPG2//ARFGAP3//KDELR2//ERGIC2//COPB1//KPNA3//FAM53A//PHIP//ULK1//PTK2B//AGXT//TSC1//ERBB2IP//RPL11//IPO4//SRP14//SRP54A//CHRNA1//CHRNE//APOD//FXYD2//CNGA3//CPLX1//SLC29A2//GRID2//KCNA4//KCNA7//KCNJ3//LASP1//P2RX6//SLC12A4//SERP1//TRPM2//SLC46A1//SYT8//KCND3//SYT9//TRPV…
GO:0009889	regulation of biosynthetic process	Biological process	137	2883	719	23448	1.54972	8.9707e-08	1.24184e-05	7.04717	DLX2//FOXD4//GLI2//FOXF1A//MYB//REST//SHOX2//SNAI1//BHLHE40//TBL1X//TBX2//TDG//WNT7B//DMAP1//NKAP//MTDH//IFT172//FEZF1//NFX1//TBX18//OSR2//MYOCD//ALX1//GLIS3//TCEA3//ACVRL1//CTCF//DBX1//DDIT3//ETV6//GATA5//HOXA3//HOXA6//HOXB6//HOXC5//HOXD9//LHX1//MMP14//NAB1//PADI4//PRKCB//RBBP4//RELA//RFX2//RNF4//SFPI1//TAF1B//TCF7L1//TCF3//SUMO1//YAP1//ZFP1//ZFP41//MAPK14//NPAS3//DPF1//TSPYL2//LPIN2//EID3//NACC…
GO:0006468	protein phosphorylation	Biological process	68	1133	719	23448	1.95729	1.01568e-07	1.36068e-05	6.99324	CCND1//CDKN1A//CCNO//MAP3K1//MAP3K2//SHC1//THBS1//GHRL//ARR3//LYN//CRH//HSPA2//MIF//SENP2//IL34//ADRBK2//ZFYVE28//TLR9//WNT7B//PHIP//MAPKAPK2//PRKDC//MAPK14//BRSK2//BCKDK//FGFR4//PTK2B//GFRA2//ITGB3//CAPRIN2//PRKCB//CSF2//KNG1//RGS2//SPRY1//MAGI3//MYOCD//TTN//TSPYL2//TSC1//AKAP13//EIF2AK3//GRK5//MAK//PHKA1//SLK//ULK1//ULK2//STK33//NRP1//MLST8//CAMK1//RPTOR//ACVRL1//BIRC5//ITK//MARK3//PPP3CB//IKBK…
GO:0019219	regulation of nucleobase-containing compound metabolic process	Biological process	140	2977	719	23448	1.53365	1.16417e-07	1.51088e-05	6.93398	DLX2//FOXD4//GLI2//FOXF1A//MYB//REST//SHOX2//SNAI1//BHLHE40//TBL1X//TBX2//TDG//WNT7B//DMAP1//NKAP//MTDH//IFT172//FEZF1//NFX1//TBX18//OSR2//MYOCD//ALX1//GLIS3//RBM25//TCEA3//ACVRL1//CTCF//DBX1//DDIT3//ETV6//GATA5//HOXA3//HOXA6//HOXB6//HOXC5//HOXD9//LHX1//MMP14//NAB1//PADI4//PRKCB//RBBP4//RELA//RFX2//RNF4//SFPI1//TAF1B//TCF7L1//TCF3//SUMO1//YAP1//ZFP1//ZFP41//MAPK14//NPAS3//DPF1//TSPYL2//LPIN2//EID…
GO:0051171	regulation of nitrogen compound metabolic process	Biological process	141	3009	719	23448	1.52818	1.28223e-07	1.60345e-05	6.89204	DLX2//FOXD4//GLI2//FOXF1A//MYB//REST//SHOX2//SNAI1//BHLHE40//TBL1X//TBX2//TDG//WNT7B//DMAP1//NKAP//MTDH//IFT172//FEZF1//NFX1//TBX18//OSR2//MYOCD//ALX1//GLIS3//RBM25//TCEA3//ACVRL1//CTCF//DBX1//DDIT3//ETV6//GATA5//HOXA3//HOXA6//HOXB6//HOXC5//HOXD9//LHX1//MMP14//NAB1//PADI4//PRKCB//RBBP4//RELA//RFX2//RNF4//SFPI1//TAF1B//TCF7L1//TCF3//SUMO1//YAP1//ZFP1//ZFP41//MAPK14//NPAS3//DPF1//TSPYL2//LPIN2//EID…
GO:0006793	phosphorus metabolic process	Biological process	90	1676	719	23448	1.75124	1.35133e-07	1.60345e-05	6.86924	CCND1//CDKN1A//CCNO//MAP3K1//MAP3K2//SHC1//THBS1//GHRL//ARR3//LYN//CRH//HSPA2//MIF//SENP2//IL34//ADRBK2//ZFYVE28//ACVRL1//BIRC5//EIF2AK3//FGFR4//GRK5//ITK//MAK//MAPKAPK2//MARK3//PRKCB//PPP3CB//PTK2B//SLK//TTN//ULK1//MAPK14//ULK2//CAMK1//IKBKE//RSRC1//BRSK2//STK33//NEK9//CDC42BPB//EIF2A//LRRK1//CDK17//IRAK4//RPS6KC1//MAP4K5//RNGTT//SSH2//DUPD1//PPA1//TLR9//WNT7B//PHIP//DLG3//SFI1//GRXCR1//BCKDK//P…
GO:0006796	phosphate-containing compound metabolic process	Biological process	90	1676	719	23448	1.75124	1.35133e-07	1.60345e-05	6.86924	CCND1//CDKN1A//CCNO//MAP3K1//MAP3K2//SHC1//THBS1//GHRL//ARR3//LYN//CRH//HSPA2//MIF//SENP2//IL34//ADRBK2//ZFYVE28//ACVRL1//BIRC5//EIF2AK3//FGFR4//GRK5//ITK//MAK//MAPKAPK2//MARK3//PRKCB//PPP3CB//PTK2B//SLK//TTN//ULK1//MAPK14//ULK2//CAMK1//IKBKE//RSRC1//BRSK2//STK33//NEK9//CDC42BPB//EIF2A//LRRK1//CDK17//IRAK4//RPS6KC1//MAP4K5//RNGTT//SSH2//DUPD1//TLR9//WNT7B//PHIP//DLG3//SFI1//GRXCR1//BCKDK//PHKA1//…
GO:0048522	positive regulation of cellular process	Biological process	131	2753	719	23448	1.55182	1.7139e-07	1.97718e-05	6.76601	PPP3CB//CCND1//CRH//HSPA2//MIF//GHRL//SENP2//IL34//ADRBK2//ACVRL1//ITGB3//KNG1//RPTOR//VASH2//PTK2B//NOTCH1//FOXF1A//SHOX2//TBX18//MYOCD//CASP6//SFPI1//THBS1//WNT7B//PHLDA3//JMY//PYCARD//NACC1//NDUFS3//HIP1//USP7//CDKN1A//RBM38//GNAL//RXFP2//OPRM1//BTC//CASR//CSF2//FGFR4//GLI2//HOXA3//LYN//RELA//TBX2//YAP1//PDF//KDM4C//PHIP//OSR2//EIF5A2//TNFRSF10B//IKBKE//EIF2AK3//LDLRAP1//EIF2A//ULK1//MTDH//TLR…
GO:0016043	cellular component organization	Biological process	152	3345	719	23448	1.48192	2.46908e-07	2.77138e-05	6.60746	ULK1//BIRC5//TACC1//RAD23B//PRKDC//TERF2//VPREB2//MAPK14//KRT8//FXYD2//IGFBP1//MYOCD//NOTCH1//SNAI1//LECT1//TSPYL2//HIST3H2BA//HIST3H2A//HIST1H2BA//EPS8//DIAP1//SHC1//CTTNBP2//PARVA//ACTR2//ABR//CDC42BPB//SSH2//PHIP//AGXT//MYB//RBBP4//SMARCA1//MTRF1L//LLGL1//GMNN//PIK3C2A//PLA2R1//LDLRAP1//ARR3//HIP1//RAB5A//TMPRSS2//LSR//GM106//CEBPE//CRB1//PTK2B//KIF5B//EIF2AK3//ATL1//ITGB3//SYCP3//SEPT2//CETN2…
GO:0016070	RNA metabolic process	Biological process	140	3049	719	23448	1.49743	4.69971e-07	5.13629e-05	6.32793	DLX2//FOXD4//GLI2//FOXF1A//MYB//REST//SHOX2//SNAI1//BHLHE40//TBL1X//TBX2//TDG//WNT7B//DMAP1//NKAP//MTDH//IFT172//FEZF1//NFX1//TBX18//OSR2//MYOCD//ALX1//GLIS3//DKC1//RSRC1//HNRNPM//RBM25//SNRNP70//SKIV2L2//PIWIL2//PUS7L//TAF1B//LHX1//SOX30//TCEA3//CTCF//DDIT3//ETV6//GATA5//HOXA3//HOXA6//HOXB6//HOXC5//HOXD9//NAB1//PADI4//PRKCB//RBBP4//RELA//RFX2//RNF4//SFPI1//TCF7L1//TCF3//YAP1//ZFP1//ZFP41//MAPK14…
GO:0044249	cellular biosynthetic process	Biological process	175	4041	719	23448	1.4123	5.88109e-07	6.24302e-05	6.23054	MCM4//RBBP4//GINS1//RFC5//DLX2//FOXD4//GLI2//FOXF1A//MYB//REST//SHOX2//SNAI1//BHLHE40//TBL1X//TBX2//TDG//WNT7B//DMAP1//NKAP//MTDH//IFT172//FEZF1//NFX1//TBX18//OSR2//MYOCD//ALX1//GLIS3//MIF//PTGES//ST6GALNAC1//TAF1B//LHX1//SOX30//TCEA3//EIF5A2//CMAS//PDHB//DLAT//HPRT//GNAL//CTCF//DDIT3//ETV6//GATA5//HOXA3//HOXA6//HOXB6//HOXC5//HOXD9//NAB1//PADI4//PRKCB//RELA//RFX2//RNF4//SFPI1//TCF7L1//TCF3//YAP1/…
GO:0051234	establishment of localization	Biological process	144	3173	719	23448	1.48003	6.07589e-07	6.24302e-05	6.21639	PACS1//GCKR//GHRL//SEPT2//LYN//ABCC1//SLC25A22//SLC36A1//SLC6A1//NAPB//RTN3//COPG2//ARFGAP3//KDELR2//ERGIC2//COPB1//KPNA3//FAM53A//PHIP//PTK2B//AGXT//TSC1//ERBB2IP//RPL11//IPO4//SRP14//SRP54A//CHRNA1//CHRNE//APOD//FXYD2//CNGA3//CPLX1//SLC29A2//GRID2//KCNA4//KCNA7//KCNJ3//LASP1//P2RX6//SLC12A4//SERP1//TRPM2//SLC46A1//SYT8//KCND3//SYT9//TRPV6//NDUFC1//SYS1//SLC25A23//2610002M06RIK//NDUFS3//ATP2C2//…
GO:0009058	biosynthetic process	Biological process	179	4158	719	23448	1.40393	6.16335e-07	6.24302e-05	6.21018	MCM4//RBBP4//GINS1//RFC5//DLX2//FOXD4//GLI2//FOXF1A//MYB//REST//SHOX2//SNAI1//BHLHE40//TBL1X//TBX2//TDG//WNT7B//DMAP1//NKAP//MTDH//IFT172//FEZF1//NFX1//TBX18//OSR2//MYOCD//ALX1//GLIS3//MIF//PTGES//ST6GALNAC1//TAF1B//LHX1//SOX30//TCEA3//EIF5A2//CMAS//PDHB//DLAT//HPRT//GNAL//CTCF//DDIT3//ETV6//GATA5//HOXA3//HOXA6//HOXB6//HOXC5//HOXD9//NAB1//PADI4//PRKCB//RELA//RFX2//RNF4//SFPI1//TCF7L1//TCF3//YAP1/…
GO:0016310	phosphorylation	Biological process	77	1416	719	23448	1.77339	7.3655e-07	7.28307e-05	6.1328	CCND1//CDKN1A//CCNO//MAP3K1//MAP3K2//SHC1//THBS1//GHRL//ARR3//LYN//CRH//HSPA2//MIF//SENP2//IL34//ADRBK2//ZFYVE28//ACVRL1//BIRC5//EIF2AK3//FGFR4//GRK5//ITK//MAK//MAPKAPK2//MARK3//PRKCB//PPP3CB//PTK2B//SLK//TTN//ULK1//MAPK14//ULK2//CAMK1//IKBKE//RSRC1//BRSK2//STK33//NEK9//CDC42BPB//EIF2A//LRRK1//CDK17//IRAK4//RPS6KC1//MAP4K5//TLR9//WNT7B//PHIP//PRKDC//BCKDK//GFRA2//ITGB3//GCKR//CAPRIN2//CKS1B//RPTO…
GO:0031325	positive regulation of cellular metabolic process	Biological process	81	1524	719	23448	1.73331	9.20232e-07	8.88773e-05	6.0361	CCND1//CRH//HSPA2//MIF//GHRL//SENP2//IL34//ADRBK2//MYOCD//GNAL//RXFP2//OPRM1//NOTCH1//ULK1//MTDH//TLR9//CDKN1A//PTK2B//THBS1//MAPK14//PHIP//SERP1//PIWIL2//ACVRL1//CTCF//DDIT3//GATA5//GLI2//FOXF1A//LHX1//MYB//RELA//REST//RNF4//SFPI1//SNAI1//TBL1X//TCF3//WNT7B//MAP3K2//MYST1//PCBD2//FEZF1//NAA15//SMARCA1//OSR2//ALX1//WFS1//TERF2//SUMO1//CAPRIN2//ARHGEF10L//LYN//CSF2//SHC1//FGFR4//EIF5A2//RASL11A//D…
GO:0006810	transport	Biological process	141	3117	719	23448	1.47523	9.89035e-07	9.33514e-05	6.00479	PACS1//GCKR//GHRL//SEPT2//LYN//ABCC1//SLC25A22//SLC36A1//SLC6A1//NAPB//RTN3//COPG2//ARFGAP3//KDELR2//ERGIC2//COPB1//KPNA3//FAM53A//PHIP//PTK2B//AGXT//TSC1//ERBB2IP//RPL11//IPO4//SRP14//SRP54A//CHRNA1//CHRNE//FXYD2//CNGA3//GRID2//KCNA4//KCNA7//KCNJ3//LASP1//P2RX6//SLC12A4//TRPM2//KCND3//TRPV6//ATP2C2//SLC39A11//SLC10A6//SLC6A15//STIM2//TMEM37//SLC12A8//CCDC109A//SLCO4C1//KCNT1//SLC24A4//KCNG1//SLC…
GO:0003002	regionalization	Biological process	26	294	719	23448	2.88405	1.49925e-06	0.000138364	5.82413	FOXF1A//PRKDC//TBX18//RIPPLY2//FGFR4//SPRY1//NOTCH1//TCF7L1//LHX1//SENP2//HOXA3//HOXA6//HOXB6//HOXC5//HOXD9//WNT7B//HOXB2//ALX1//GLI2//IFT172//SP8//DLX2//DBX1//FEZF1//DDIT3//SNAI1
GO:0009893	positive regulation of metabolic process	Biological process	84	1623	719	23448	1.68786	1.64978e-06	0.000146315	5.78257	CCND1//CRH//HSPA2//MIF//GHRL//SENP2//IL34//ADRBK2//MYOCD//GNAL//RXFP2//OPRM1//NOTCH1//ULK1//MTDH//TLR9//CASR//CSF2//CTCF//TCF3//WNT7B//OSR2//GCKR//CDKN1A//PTK2B//THBS1//MAPK14//PHIP//SERP1//PIWIL2//ACVRL1//DDIT3//GATA5//GLI2//FOXF1A//LHX1//MYB//RELA//REST//RNF4//SFPI1//SNAI1//TBL1X//MAP3K2//MYST1//PCBD2//FEZF1//NAA15//SMARCA1//ALX1//WFS1//TERF2//SUMO1//CAPRIN2//ARHGEF10L//LYN//ITCH//SHC1//FGFR4//…
GO:0007275	multicellular organismal development	Biological process	149	3369	719	23448	1.44232	1.65587e-06	0.000146315	5.78097	EIF2AK3//GLI2//SERP1//ACVRL1//NRP1//PTK2B//SHC1//TNFSF12//MAPK14//MSH4//EIF2B5//COL5A1//FOXF1A//YAP1//MYOCD//LHX1//SPRY1//APH1A//LAMA5//GNA12//MYB//NOTCH1//TERF2//TTN//WNT7B//SNAI1//FOXD4//PRKDC//TBX18//RIPPLY2//FGFR4//FEZF1//TUBB2B//TCF3//WFS1//TSC1//GINS1//IFT172//ALX1//ITK//RELA//LSR//CSF2//NSDHL//APCDD1//SFPI1//NAB1//THBS1//OSR2//CYTL1//SHOX2//LYN//ITCH//TBX2//BIRC5//THBD//AMBRA1//HOXA3//GMNN…
GO:0051252	regulation of RNA metabolic process	Biological process	117	2497	719	23448	1.52807	1.93096e-06	0.000167068	5.71423	DLX2//FOXD4//GLI2//FOXF1A//MYB//REST//SHOX2//SNAI1//BHLHE40//TBL1X//TBX2//TDG//WNT7B//DMAP1//NKAP//MTDH//IFT172//FEZF1//NFX1//TBX18//OSR2//MYOCD//ALX1//GLIS3//RBM25//TCEA3//ACVRL1//CTCF//DBX1//DDIT3//ETV6//GATA5//HOXA3//HOXA6//HOXB6//HOXC5//HOXD9//LHX1//MMP14//NAB1//PADI4//PRKCB//RBBP4//RELA//RFX2//RNF4//SFPI1//TAF1B//TCF7L1//TCF3//SUMO1//YAP1//ZFP1//ZFP41//MAPK14//NPAS3//DPF1//TSPYL2//LPIN2//EID…
GO:0065009	regulation of molecular function	Biological process	93	1871	719	23448	1.62101	2.415e-06	0.000204683	5.61708	CCND1//CDKN1A//CCNO//MAP3K1//MAP3K2//SHC1//THBS1//GHRL//ZFYVE28//EIF2AK3//HSPD1//PYCARD//HIP1//GNAL//RXFP2//OPRM1//GABBR1//NTSR2//ITK//WNT7B//BIRC5//CAST//KNG1//WFIKKN2//RGS2//DLG3//SFI1//GRXCR1//SPOCK3//MMP14//HSPA2//ITCH//TLR9//TDG//SENP2//PACS1//CAPRIN2//ITGB3//STIM2//ARFGAP3//GIT1//MLST8//RASGRF1//RASA2//ARHGEF10L//PLA2R1//CASR//DDIT3//ABR//TSC1//PTK2B//GCKR//SPRY1//CTCF//APH1A//REST//MYOCD//…
GO:0010604	positive regulation of macromolecule metabolic process	Biological process	77	1471	719	23448	1.70708	3.07961e-06	0.000255792	5.5115	CCND1//CRH//HSPA2//MIF//GHRL//SENP2//IL34//ADRBK2//MYOCD//NOTCH1//CASR//CSF2//CTCF//TCF3//WNT7B//OSR2//GCKR//PHIP//PTK2B//THBS1//SERP1//PIWIL2//ACVRL1//DDIT3//GATA5//GLI2//FOXF1A//LHX1//MYB//RELA//REST//RNF4//SFPI1//SNAI1//TBL1X//MAP3K2//MYST1//PCBD2//FEZF1//NAA15//SMARCA1//ALX1//WFS1//TERF2//SUMO1//CAPRIN2//ARHGEF10L//LYN//TLR9//ITCH//SHC1//FGFR4//EIF5A2//RASL11A//DLX2//FOXD4//HOXD9//POMC//PRKDC…
GO:0030154	cell differentiation	Biological process	110	2336	719	23448	1.53567	3.30759e-06	0.000269342	5.48049	KRT8//PTK2B//RXFP2//FOXF1A//YAP1//MYOCD//GLI2//SHOX2//GABBR1//NOTCH1//FOXD4//LAMA5//FGFR4//SPRY1//LHX1//FEZF1//TUBB2B//TCF3//SNAI1//ITK//LECT1//MAPK14//OSR2//CYTL1//EIF2AK3//SFPI1//PRKDC//LYN//TDRD1//HSPA2//FNDC3A//ULK1//WNT7B//ULK2//ATL1//BRSK2//NRP1//TBX2//CHRNA1//CSF2//ITGB3//ABCA5//RBM38//CAMK1//EIF2B5//ALX1//NAB1//RELA//GHRL//IGSF9//NKAP//DBX1//DLX2//HPRT//TCF7L1//TACC1//MYST1//SHC1//SMARCA1…
GO:0048856	anatomical structure development	Biological process	142	3218	719	23448	1.43906	3.5334e-06	0.000282196	5.45181	VPREB2//MAPK14//KRT8//EIF2AK3//GLI2//SERP1//ACVRL1//NRP1//PTK2B//SHC1//TNFSF12//MSH4//EIF2B5//RXFP2//COL5A1//FOXF1A//YAP1//MYOCD//LHX1//SPRY1//APH1A//LAMA5//SNAI1//FOXD4//PRKDC//TBX18//RIPPLY2//FGFR4//FEZF1//TUBB2B//TCF3//WFS1//TSC1//GINS1//NOTCH1//IFT172//ALX1//ITK//LECT1//RELA//LSR//CSF2//NSDHL//APCDD1//SFPI1//WNT7B//NAB1//VCL//LAMA1//HOXB2//THBS1//OSR2//CYTL1//SHOX2//LYN//ITCH//TBX2//TTN//TDRD…
GO:0071841	cellular component organization or biogenesis at cellular level	Biological process	122	2666	719	23448	1.49237	3.61332e-06	0.000283134	5.44209	DDX56//MINA//IPO4//DKC1//ULK1//BIRC5//TACC1//SKIV2L2//RAD23B//PRKDC//TERF2//TSPYL2//HIST3H2BA//HIST3H2A//HIST1H2BA//EPS8//DIAP1//SHC1//CTTNBP2//PARVA//ACTR2//ABR//CDC42BPB//SSH2//PHIP//AGXT//MYB//RBBP4//SMARCA1//NPM3//RPL11//LSM6//TSC1//MTRF1L//PTK2B//KIF5B//EIF2AK3//ATL1//ITGB3//SYCP3//SEPT2//CETN2//PPP2R2D//NEK9//PHF13//MSH4//NOTCH1//WNT7B//ULK2//BRSK2//GLI2//NRP1//FEZF1//LHX1//GHRL//MAP3K1//CT…
GO:0008283	cell proliferation	Biological process	68	1257	719	23448	1.76421	4.0801e-06	0.00031379	5.38933	GINS1//ACVRL1//LECT1//THBS1//GHRL//ITGB3//KNG1//RPTOR//VASH2//NOTCH1//FOXF1A//SHOX2//TBX18//BTC//CASR//CCND1//CRH//CSF2//FGFR4//GLI2//HOXA3//LYN//PTK2B//RELA//TBX2//WNT7B//YAP1//NACC1//PDF//IL34//KDM4C//PHIP//OSR2//EIF5A2//MYOCD//CDKN1A//REST//SPRY1//CHERP//GABBR1//RBM38//PTGES//TSC1//FEZF1//RXFP2//AMBRA1//DIXDC1//TACC1//MIF//TCF3//HSPD1//VPREB2//FXYD2//LAMA5//MINA//ITCH//HPRT//EMD//SHC1//IRAK4//…
GO:0048869	cellular developmental process	Biological process	115	2484	719	23448	1.50981	4.24488e-06	0.000320527	5.37213	VPREB2//MAPK14//KRT8//PTK2B//RXFP2//FOXF1A//YAP1//MYOCD//GLI2//SHOX2//GABBR1//NOTCH1//FOXD4//LAMA5//FGFR4//SPRY1//LHX1//FEZF1//TUBB2B//TCF3//SNAI1//ITK//LECT1//OSR2//CYTL1//EIF2AK3//SFPI1//PRKDC//LYN//TDRD1//HSPA2//FNDC3A//ULK1//WNT7B//ULK2//ATL1//BRSK2//NRP1//TBX2//CHRNA1//DIAP1//GNA12//CSF2//ITGB3//ABCA5//RBM38//CAMK1//EIF2B5//ALX1//NAB1//RELA//GHRL//IGSF9//NKAP//DBX1//DLX2//HPRT//TCF7L1//TACC1…
GO:2001141	regulation of RNA biosynthetic process	Biological process	113	2431	719	23448	1.5159	4.34249e-06	0.000322042	5.36226	DLX2//FOXD4//GLI2//FOXF1A//MYB//REST//SHOX2//SNAI1//BHLHE40//TBL1X//TBX2//TDG//WNT7B//DMAP1//NKAP//MTDH//IFT172//FEZF1//NFX1//TBX18//OSR2//MYOCD//ALX1//GLIS3//TCEA3//ACVRL1//CTCF//DBX1//DDIT3//ETV6//GATA5//HOXA3//HOXA6//HOXB6//HOXC5//HOXD9//LHX1//MMP14//NAB1//PADI4//PRKCB//RBBP4//RELA//RFX2//RNF4//SFPI1//TAF1B//TCF7L1//TCF3//SUMO1//YAP1//ZFP1//ZFP41//MAPK14//NPAS3//DPF1//TSPYL2//LPIN2//EID3//NACC…
GO:0044085	cellular component biogenesis	Biological process	70	1314	719	23448	1.73732	4.94459e-06	0.000360261	5.30587	DDX56//MINA//IPO4//DKC1//ULK1//SKIV2L2//TSPYL2//HIST3H2BA//HIST3H2A//HIST1H2BA//EPS8//NPM3//RPL11//LSM6//TSC1//LLGL1//GMNN//ITGB3//SYCP3//DIAP1//SSH2//NAPB//CTCF//VCL//TMOD1//TTN//PTK2B//MAP3K1//MLST8//SUMO1//RBBP4//MPP5//BMF//JMY//CCDC109A//EIF2A//LAMA5//RPGR//IFT172//RAB3IP//EIF2AK3//LNX1//P2RX6//NACC1//ATL1//SLC6A1//KRT8//HIP1//MSH4//TUBB5//SEPT2//TUBB2B//LIPC//HGSNAT//HPRT//PCBD2//ACVRL1//PAR…
GO:0006355	regulation of transcription, DNA-dependent	Biological process	112	2414	719	23448	1.51307	5.25646e-06	0.000376381	5.27931	DLX2//FOXD4//GLI2//FOXF1A//MYB//REST//SHOX2//SNAI1//BHLHE40//TBL1X//TBX2//TDG//WNT7B//DMAP1//NKAP//MTDH//IFT172//FEZF1//NFX1//TBX18//OSR2//MYOCD//ALX1//GLIS3//TCEA3//DBX1//GATA5//NOTCH1//PRKCB//RELA//SFPI1//TCF3//YAP1//JMY//KDM4C//SOX30//ACVRL1//CTCF//DDIT3//LHX1//RNF4//MAP3K2//MYST1//PCBD2//NAA15//SMARCA1//BIRC5//NAB1//TCF7L1//SUMO1//SET//GMNN//NACC1//ZFP438//ITCH//TLR9//ARHGEF10L//WFS1//EGLN1//…
GO:0032774	RNA biosynthetic process	Biological process	115	2503	719	23448	1.49835	6.04882e-06	0.000425776	5.21833	DLX2//FOXD4//GLI2//FOXF1A//MYB//REST//SHOX2//SNAI1//BHLHE40//TBL1X//TBX2//TDG//WNT7B//DMAP1//NKAP//MTDH//IFT172//FEZF1//NFX1//TBX18//OSR2//MYOCD//ALX1//GLIS3//TAF1B//LHX1//SOX30//TCEA3//CTCF//DDIT3//ETV6//GATA5//HOXA3//HOXA6//HOXB6//HOXC5//HOXD9//NAB1//PADI4//PRKCB//RBBP4//RELA//RFX2//RNF4//SFPI1//TCF7L1//TCF3//YAP1//ZFP1//ZFP41//MAPK14//NPAS3//DPF1//TSPYL2//LPIN2//EID3//NACC1//MYST1//RASL11A//ZF…
GO:0006351	transcription, DNA-dependent	Biological process	114	2485	719	23448	1.49608	7.17025e-06	0.000496301	5.14447	DLX2//FOXD4//GLI2//FOXF1A//MYB//REST//SHOX2//SNAI1//BHLHE40//TBL1X//TBX2//TDG//WNT7B//DMAP1//NKAP//MTDH//IFT172//FEZF1//NFX1//TBX18//OSR2//MYOCD//ALX1//GLIS3//TAF1B//LHX1//SOX30//TCEA3//ACVRL1//CTCF//DBX1//DDIT3//ETV6//GATA5//HOXA3//HOXA6//HOXB6//HOXC5//HOXD9//MMP14//NAB1//PADI4//PRKCB//RBBP4//RELA//RFX2//RNF4//SFPI1//TCF7L1//TCF3//SUMO1//YAP1//ZFP1//ZFP41//MAPK14//NPAS3//DPF1//TSPYL2//LPIN2//EID…
GO:0042127	regulation of cell proliferation	Biological process	57	1026	719	23448	1.81178	1.18406e-05	0.00080613	4.92663	ACVRL1//LECT1//THBS1//GHRL//ITGB3//KNG1//RPTOR//VASH2//NOTCH1//FOXF1A//SHOX2//TBX18//BTC//CASR//CCND1//CRH//CSF2//FGFR4//GLI2//HOXA3//LYN//PTK2B//RELA//TBX2//WNT7B//YAP1//NACC1//PDF//IL34//KDM4C//PHIP//OSR2//EIF5A2//MYOCD//CDKN1A//REST//SPRY1//CHERP//GABBR1//RBM38//PTGES//TSC1//FEZF1//RXFP2//AMBRA1//LHX1//MIF//TCF3//ITCH//EMD//SHC1//IRAK4//RAB5A//APOD//FXYD2//LAMA5//MINA
GO:0065007	biological regulation	Biological process	327	8875	719	23448	1.20159	1.31163e-05	0.000878582	4.88219	MAPK14//CCND1//CDKN1A//CCNO//DLX2//FOXD4//GLI2//FOXF1A//MYB//REST//SHOX2//SNAI1//BHLHE40//TBL1X//TBX2//TDG//WNT7B//DMAP1//NKAP//MTDH//IFT172//FEZF1//NFX1//TBX18//OSR2//MYOCD//ALX1//GLIS3//BCKDK//PTK2B//SHC1//MAP3K1//BRAP//MAP3K2//THBS1//GHRL//RBM25//PRKDC//TERF2//FXYD2//IGFBP1//GCKR//FGFR4//SPRY1//LYN//UBASH3A//PPP3CB//ARR3//CRH//HSPA2//MIF//SENP2//IL34//ADRBK2//ACVRL1//LECT1//ITGB3//KNG1//RPTOR/…
GO:0032268	regulation of cellular protein metabolic process	Biological process	56	1008	719	23448	1.81178	1.41473e-05	0.000932601	4.84933	CCND1//CDKN1A//CCNO//MAP3K1//MAP3K2//SHC1//THBS1//GHRL//ARR3//LYN//CRH//HSPA2//MIF//SENP2//IL34//ADRBK2//ZFYVE28//EIF2AK3//RGS2//PIWIL2//TSC1//EIF2C4//EIF2B5//EIF2A//PIWIL4//WNT7B//PHIP//PTK2B//SERP1//CAPRIN2//CTCF//WFS1//GFRA2//ITGB3//RAD23B//SUMO1//MYOCD//CSF2//KNG1//SPRY1//TLR9//MAGI3//TTN//TSPYL2//AKAP13//FGFR4//SRP14//EIF5A2//NRP1//MLST8//MYB//APOD//CAMK1//RPTOR//ITCH//SFPI1
GO:0048519	negative regulation of biological process	Biological process	122	2748	719	23448	1.44784	1.52663e-05	0.00099064	4.81627	MAPK14//DLX2//FOXD4//GLI2//FOXF1A//MYB//REST//SHOX2//SNAI1//BHLHE40//TBL1X//TBX2//TDG//WNT7B//DMAP1//NKAP//MTDH//IFT172//FEZF1//NFX1//TBX18//OSR2//MYOCD//ALX1//GLIS3//PPP3CB//LYN//ACVRL1//LECT1//THBS1//GHRL//GRK5//ADRBK2//MIF//ZFYVE28//PTK2B//BIRC5//HSPD1//RELA//CDKN1A//RBM38//DDIT3//JMY//KNG1//OPRM1//RXFP2//GABBR1//TSPYL2//GMNN//SPRY1//CHERP//PTGES//TSC1//AMBRA1//THBD//RGS2//BRAP//DDIT4L//NPFF//…
GO:0010646	regulation of cell communication	Biological process	67	1286	719	23448	1.69907	1.62848e-05	0.00103793	4.78822	GRK5//ADRBK2//ZFYVE28//PPP3CB//SYT9//EIF2AK3//LDLRAP1//EIF2A//RGS2//BRAP//DDIT4L//APOD//MIF//LYN//THBS1//NAPB//GABBR1//SLC6A1//PRKCB//CRH//DIXDC1//CCND1//APCDD1//MYOCD//ACVRL1//FOXD4//LECT1//TSC1//MLST8//RPTOR//NNAT//SERP1//GHRL//TLR9//SPRY1//CSF2//PTK2B//LGALS9//MTDH//ITGB3//KNG1//PLA2R1//SNAI1//OPRM1//FGFBP3//WNT7B//SHOX2//ITCH//SHOC2//RASA2//RELA//OIT1//REST//NPFF//RASGRF1//RAB5A//UBASH3A//PHL…
GO:0010557	positive regulation of macromolecule biosynthetic process	Biological process	59	1087	719	23448	1.77011	1.6495e-05	0.00103793	4.78265	MYOCD//NOTCH1//PTK2B//THBS1//SERP1//PIWIL2//ACVRL1//CTCF//DDIT3//GATA5//GLI2//FOXF1A//LHX1//MYB//RELA//REST//RNF4//SFPI1//SNAI1//TBL1X//TCF3//WNT7B//MAP3K2//MYST1//PCBD2//FEZF1//NAA15//SMARCA1//OSR2//ALX1//ARHGEF10L//TLR9//CSF2//SHC1//EIF5A2//RASL11A//DLX2//FOXD4//HOXD9//POMC//PRKDC//SHOX2//YAP1//PLAGL1//MAP3K1//MAPK14//LPIN2//PHIP//NCOA7//CSRNP1//GLIS3//CYTL1//CAPRIN2//IRAK4//MAML3//AYM1//RPTOR/…
GO:0031328	positive regulation of cellular biosynthetic process	Biological process	63	1194	719	23448	1.72073	2.01352e-05	0.00124309	4.69604	MYOCD//GNAL//RXFP2//OPRM1//NOTCH1//PTK2B//THBS1//SERP1//PIWIL2//ACVRL1//CTCF//DDIT3//GATA5//GLI2//FOXF1A//LHX1//MYB//RELA//REST//RNF4//SFPI1//SNAI1//TBL1X//TCF3//WNT7B//MAP3K2//MYST1//PCBD2//FEZF1//NAA15//SMARCA1//OSR2//ALX1//CRH//ARHGEF10L//TLR9//CSF2//SHC1//EIF5A2//RASL11A//DLX2//FOXD4//HOXD9//POMC//PRKDC//SHOX2//YAP1//PLAGL1//MAP3K1//MAPK14//LPIN2//PHIP//NCOA7//CSRNP1//GLIS3//CYTL1//CAPRIN2//I…
GO:0008284	positive regulation of cell proliferation	Biological process	38	597	719	23448	2.0758	2.0354e-05	0.00124309	4.69135	ACVRL1//ITGB3//KNG1//RPTOR//VASH2//NOTCH1//FOXF1A//SHOX2//TBX18//LHX1//GLI2//CDKN1A//MIF//TCF3//CCND1//BTC//SHC1//IRAK4//RAB5A//OSR2//LYN//CASR//CRH//CSF2//FGFR4//HOXA3//PTK2B//RELA//TBX2//WNT7B//YAP1//NACC1//PDF//IL34//KDM4C//PHIP//EIF5A2//MYOCD
GO:0009653	anatomical structure morphogenesis	Biological process	83	1712	719	23448	1.58107	2.20593e-05	0.00132772	4.65641	VPREB2//MAPK14//KRT8//ACVRL1//NRP1//PTK2B//SHC1//TNFSF12//FOXF1A//YAP1//MYOCD//LAMA5//LHX1//SNAI1//PRKDC//TBX18//RIPPLY2//FGFR4//SPRY1//NOTCH1//IFT172//TSC1//ALX1//LECT1//NAB1//GLI2//VCL//LAMA1//HOXB2//THBS1//COL5A1//TBX2//TTN//SHOX2//WNT7B//HOXA3//RELA//GMNN//ULK1//ULK2//ATL1//BRSK2//FEZF1//DIAP1//GNA12//PHIP//TMOD1//SP8//MPP5//HOXD9//OSR2//MUSTN1//RPGR//RAB3IP//CRB1//ABR//DLX2//CRB3//EGLN1//PRK…
GO:0048468	cell development	Biological process	65	1249	719	23448	1.69718	2.26554e-05	0.00134411	4.64483	KRT8//PTK2B//RXFP2//FOXD4//LAMA5//NOTCH1//SNAI1//LECT1//EIF2AK3//SHOX2//GLI2//TDRD1//HSPA2//FNDC3A//ULK1//WNT7B//ULK2//ATL1//BRSK2//NRP1//FEZF1//CHRNA1//LHX1//RBM38//MYOCD//LYN//CAMK1//EIF2B5//ALX1//RELA//GHRL//IGSF9//NKAP//HPRT//TMOD1//TTN//PIWIL2//DIAP1//LAMA1//SEPT2//RASGRF1//SHC1//GPRIN1//MPP5//SFPI1//TCF7L1//YAP1//SYCP3//PRKDC//RPGR//CRB1//REST//DIXDC1//TCF3//CNGA3//CASP6//MIF//DLX2//RCAN1//…
GO:0071842	cellular component organization at cellular level	Biological process	114	2552	719	23448	1.4568	2.34589e-05	0.00137218	4.62969	ULK1//BIRC5//TACC1//RAD23B//PRKDC//TERF2//TSPYL2//HIST3H2BA//HIST3H2A//HIST1H2BA//EPS8//DIAP1//SHC1//CTTNBP2//PARVA//ACTR2//ABR//CDC42BPB//SSH2//PHIP//AGXT//MYB//RBBP4//SMARCA1//MTRF1L//PTK2B//KIF5B//EIF2AK3//ATL1//ITGB3//SYCP3//SEPT2//CETN2//PPP2R2D//NEK9//PHF13//MSH4//NOTCH1//WNT7B//ULK2//BRSK2//GLI2//NRP1//FEZF1//LHX1//GHRL//MAP3K1//CTR9//FGFR4//NAPB//LYN//CAMK1//IGSF9//CTCF//PADI4//PRKCB//DMA…
GO:0048731	system development	Biological process	124	2835	719	23448	1.42641	2.55675e-05	0.00145707	4.59231	EIF2AK3//GLI2//SERP1//ACVRL1//NRP1//PTK2B//SHC1//TNFSF12//MAPK14//MSH4//EIF2B5//COL5A1//FOXF1A//YAP1//MYOCD//LHX1//SPRY1//APH1A//FOXD4//LAMA5//FGFR4//FEZF1//TUBB2B//TCF3//WFS1//TSC1//NOTCH1//SNAI1//IFT172//ALX1//ITK//RELA//LSR//CSF2//NSDHL//APCDD1//SFPI1//WNT7B//NAB1//THBS1//OSR2//CYTL1//SHOX2//PRKDC//LYN//ITCH//TBX2//TTN//TBX18//HOXA3//GMNN//GFRA2//DPF1//ULK2//CAMK1//BRSK2//IGSF9//AMBRA1//FBXO45…
GO:0010605	negative regulation of macromolecule metabolic process	Biological process	60	1129	719	23448	1.73314	2.59221e-05	0.00145707	4.58633	DLX2//FOXD4//GLI2//FOXF1A//MYB//REST//SHOX2//SNAI1//BHLHE40//TBL1X//TBX2//TDG//WNT7B//DMAP1//NKAP//MTDH//IFT172//FEZF1//NFX1//TBX18//OSR2//MYOCD//ALX1//GLIS3//LYN//TSPYL2//GMNN//CDKN1A//CRH//CTCF//MIF//MIRLET7A-1//BIRC5//LHX1//NAB1//RELA//SFPI1//TCF7L1//SUMO1//SET//NACC1//MYST1//ZFP438//EIF2AK3//TSC1//CAPRIN2//PIWIL2//EIF2C4//TDRD1//PIWIL4//DGCR8//GFRA2//EIF2B5//TERF2//GHRL//ITGB3//KNG1//SRP14//S…
GO:0051641	cellular localization	Biological process	73	1459	719	23448	1.63172	2.59628e-05	0.00145707	4.58565	PACS1//GCKR//LYN//KPNA3//FAM53A//PHIP//AGXT//TSC1//ERBB2IP//RPL11//IPO4//SRP14//SRP54A//KDELR2//KIF5B//CCDC109A//NAPB//COPG2//COPB1//ADRBK2//CPLX1//LLGL1//PIK3C2A//EXOC3L//CAMK1//RSRC1//HGSNAT//SYT8//PPP3CB//SYT9//STAU1//CRH//GABBR1//PRKCB//ACTR2//TACC1//EIF2AK3//NPFF//TMEM48//NNAT//SERP1//GHRL//NPC2//CDKN1A//TMEM30A//RAB3IP//VCL//NIN//DIAP1//EMD//MPP5//APOD//TLR9//DMAP1//FOXF1A//ABR//RAB5A//NOTC…
GO:0051173	positive regulation of nitrogen compound metabolic process	Biological process	60	1137	719	23448	1.72095	3.17762e-05	0.00175956	4.4979	MYOCD//GNAL//RXFP2//OPRM1//NOTCH1//ACVRL1//CTCF//DDIT3//GATA5//GLI2//FOXF1A//LHX1//MYB//RELA//REST//RNF4//SFPI1//SNAI1//TBL1X//TCF3//WNT7B//MAP3K2//MYST1//PCBD2//FEZF1//NAA15//SMARCA1//OSR2//ALX1//CRH//TERF2//ARHGEF10L//CSF2//SHC1//RASL11A//DLX2//FOXD4//HOXD9//POMC//PRKDC//SHOX2//YAP1//PLAGL1//MAP3K1//MAPK14//LPIN2//TLR9//PHIP//NCOA7//CSRNP1//GLIS3//CYTL1//CAPRIN2//IRAK4//MAML3//AYM1//RPTOR//HPRT…
GO:0045935	positive regulation of nucleobase-containing compound metabolic process	Biological process	59	1116	719	23448	1.72411	3.51569e-05	0.00191797	4.45399	MYOCD//GNAL//RXFP2//OPRM1//NOTCH1//ACVRL1//CTCF//DDIT3//GATA5//GLI2//FOXF1A//LHX1//MYB//RELA//REST//RNF4//SFPI1//SNAI1//TBL1X//TCF3//WNT7B//MAP3K2//MYST1//PCBD2//FEZF1//NAA15//SMARCA1//OSR2//ALX1//CRH//TERF2//ARHGEF10L//CSF2//SHC1//RASL11A//DLX2//FOXD4//HOXD9//POMC//PRKDC//SHOX2//YAP1//PLAGL1//MAP3K1//MAPK14//LPIN2//TLR9//PHIP//NCOA7//CSRNP1//GLIS3//CYTL1//CAPRIN2//IRAK4//MAML3//AYM1//RPTOR//TCF7…
GO:0009891	positive regulation of biosynthetic process	Biological process	63	1217	719	23448	1.68821	3.55608e-05	0.00191797	4.44903	MYOCD//GNAL//RXFP2//OPRM1//NOTCH1//PTK2B//THBS1//SERP1//PIWIL2//ACVRL1//CTCF//DDIT3//GATA5//GLI2//FOXF1A//LHX1//MYB//RELA//REST//RNF4//SFPI1//SNAI1//TBL1X//TCF3//WNT7B//MAP3K2//MYST1//PCBD2//FEZF1//NAA15//SMARCA1//OSR2//ALX1//CRH//ARHGEF10L//TLR9//CSF2//SHC1//EIF5A2//RASL11A//DLX2//FOXD4//HOXD9//POMC//PRKDC//SHOX2//YAP1//PLAGL1//MAP3K1//MAPK14//LPIN2//PHIP//NCOA7//CSRNP1//GLIS3//CYTL1//CAPRIN2//I…
GO:0048523	negative regulation of cellular process	Biological process	110	2478	719	23448	1.44767	4.34252e-05	0.00231211	4.36226	MAPK14//DLX2//FOXD4//GLI2//FOXF1A//MYB//REST//SHOX2//SNAI1//BHLHE40//TBL1X//TBX2//TDG//WNT7B//DMAP1//NKAP//MTDH//IFT172//FEZF1//NFX1//TBX18//OSR2//MYOCD//ALX1//GLIS3//LYN//ACVRL1//LECT1//THBS1//GHRL//GRK5//ADRBK2//MIF//ZFYVE28//BIRC5//HSPD1//RELA//CDKN1A//RBM38//DDIT3//JMY//KNG1//OPRM1//RXFP2//GABBR1//TSPYL2//GMNN//PTK2B//SPRY1//CHERP//PTGES//TSC1//AMBRA1//RGS2//BRAP//DDIT4L//APOD//CRH//ITGB3//AB…
GO:0022607	cellular component assembly	Biological process	61	1183	719	23448	1.6816	5.30569e-05	0.00278918	4.27526	ULK1//TSPYL2//HIST3H2BA//HIST3H2A//HIST1H2BA//EPS8//LLGL1//GMNN//ITGB3//SYCP3//DIAP1//SSH2//NAPB//CTCF//VCL//TMOD1//TTN//PTK2B//MAP3K1//MLST8//SUMO1//RBBP4//MPP5//BMF//JMY//CCDC109A//EIF2A//LAMA5//RPGR//IFT172//RAB3IP//EIF2AK3//LNX1//P2RX6//NACC1//ATL1//SLC6A1//KRT8//HIP1//MSH4//TUBB5//SEPT2//TUBB2B//LIPC//HGSNAT//HPRT//PCBD2//ACVRL1//PARVA//TSC1//TMEM48//RAB5A//ARHGEF10L//APOD//MMP14//GHRL//MIF/…
GO:0009892	negative regulation of metabolic process	Biological process	63	1237	719	23448	1.66092	5.71892e-05	0.00296884	4.24269	DLX2//FOXD4//GLI2//FOXF1A//MYB//REST//SHOX2//SNAI1//BHLHE40//TBL1X//TBX2//TDG//WNT7B//DMAP1//NKAP//MTDH//IFT172//FEZF1//NFX1//TBX18//OSR2//MYOCD//ALX1//GLIS3//LYN//OPRM1//RXFP2//GABBR1//TSPYL2//GMNN//CDKN1A//CRH//CTCF//MIF//MIRLET7A-1//BIRC5//LHX1//NAB1//RELA//SFPI1//TCF7L1//SUMO1//SET//NACC1//MYST1//ZFP438//EIF2AK3//TSC1//CAPRIN2//PIWIL2//EIF2C4//TDRD1//PIWIL4//DGCR8//GFRA2//EIF2B5//TERF2//GHRL/…
GO:0010628	positive regulation of gene expression	Biological process	55	1036	719	23448	1.73133	5.81505e-05	0.00298147	4.23545	MYOCD//NOTCH1//ACVRL1//CTCF//DDIT3//GATA5//GLI2//FOXF1A//LHX1//MYB//RELA//REST//RNF4//SFPI1//SNAI1//TBL1X//TCF3//WNT7B//MAP3K2//MYST1//PCBD2//FEZF1//NAA15//SMARCA1//OSR2//ALX1//ARHGEF10L//CSF2//RASL11A//DLX2//FOXD4//HOXD9//POMC//PRKDC//SHOX2//YAP1//PLAGL1//MAP3K1//MAPK14//LPIN2//TLR9//PHIP//NCOA7//CSRNP1//GLIS3//CYTL1//CAPRIN2//IRAK4//MAML3//AYM1//RPTOR//TCF7L1//CASR//CRH//GCKR
GO:0050789	regulation of biological process	Biological process	311	8525	719	23448	1.18971	6.51184e-05	0.00329801	4.1863	MAPK14//CCND1//CDKN1A//CCNO//DLX2//FOXD4//GLI2//FOXF1A//MYB//REST//SHOX2//SNAI1//BHLHE40//TBL1X//TBX2//TDG//WNT7B//DMAP1//NKAP//MTDH//IFT172//FEZF1//NFX1//TBX18//OSR2//MYOCD//ALX1//GLIS3//BCKDK//PTK2B//SHC1//MAP3K1//BRAP//MAP3K2//THBS1//GHRL//RBM25//FXYD2//IGFBP1//FGFR4//SPRY1//LYN//UBASH3A//PPP3CB//ARR3//CRH//HSPA2//MIF//SENP2//IL34//ADRBK2//ACVRL1//LECT1//ITGB3//KNG1//RPTOR//VASH2//TSC1//GRK5//…
GO:0007389	pattern specification process	Biological process	28	407	719	23448	2.24357	6.6183e-05	0.00331154	4.17925	NRP1//FOXF1A//PRKDC//TBX18//RIPPLY2//FGFR4//SPRY1//LHX1//NOTCH1//IFT172//TCF7L1//WNT7B//SENP2//HOXA3//HOXA6//HOXB6//HOXC5//HOXD9//HOXB2//ALX1//GLI2//SP8//DLX2//DBX1//FEZF1//DDIT3//SNAI1//FOXD4
GO:0001501	skeletal system development	Biological process	24	326	719	23448	2.40088	7.66458e-05	0.0037894	4.11551	NAB1//MAPK14//OSR2//CYTL1//EIF2AK3//SHOX2//THBS1//GLI2//RELA//DLX2//LHX1//HOXA3//HOXA6//HOXB6//HOXD9//HOXB2//ALX1//CSRNP1//HOXC5//FOXD4//LECT1//WNT7B//SNAI1//SERP1
GO:0045893	positive regulation of transcription, DNA-dependent	Biological process	51	950	719	23448	1.75075	8.19715e-05	0.00400503	4.08634	MYOCD//NOTCH1//ARHGEF10L//RASL11A//DDIT3//DLX2//FOXD4//GATA5//GLI2//FOXF1A//HOXD9//MYB//POMC//PRKDC//RELA//RNF4//SFPI1//SHOX2//TBL1X//TCF3//YAP1//PLAGL1//MAP3K1//MAPK14//LPIN2//TLR9//PHIP//OSR2//NCOA7//CSRNP1//ALX1//GLIS3//CYTL1//CAPRIN2//IRAK4//MAML3//AYM1//RPTOR//TCF7L1//ACVRL1//CTCF//LHX1//REST//SNAI1//WNT7B//MAP3K2//MYST1//PCBD2//FEZF1//NAA15//SMARCA1
GO:0023051	regulation of signaling	Biological process	79	1678	719	23448	1.53537	9.34369e-05	0.00451213	4.02948	SHC1//THBS1//GHRL//GRK5//ADRBK2//ZFYVE28//WNT7B//MAP3K1//PPP3CB//SYT9//ITGB3//GIT1//GLI2//SPRY1//EIF2AK3//LDLRAP1//EIF2A//RGS2//BRAP//DDIT4L//APOD//AKAP11//MIF//LYN//NAPB//GABBR1//SLC6A1//PRKCB//CRH//DIXDC1//CCND1//APCDD1//MYOCD//ACVRL1//FOXD4//LECT1//TSC1//MLST8//RPTOR//NNAT//SERP1//ARFGAP3//RASGRF1//RASA2//ARHGEF10L//ABR//PTK2B//TLR9//TTN//CSF2//LGALS9//MTDH//KNG1//MAGI3//PLA2R1//SNAI1//OPRM1//…
GO:0031324	negative regulation of cellular metabolic process	Biological process	57	1107	719	23448	1.67921	9.71799e-05	0.00463895	4.01242	DLX2//FOXD4//GLI2//FOXF1A//MYB//REST//SHOX2//SNAI1//BHLHE40//TBL1X//TBX2//TDG//WNT7B//DMAP1//NKAP//MTDH//IFT172//FEZF1//NFX1//TBX18//OSR2//MYOCD//ALX1//GLIS3//LYN//OPRM1//RXFP2//GABBR1//TSPYL2//GMNN//BIRC5//CTCF//LHX1//NAB1//RELA//SFPI1//TCF7L1//SUMO1//SET//NACC1//MYST1//ZFP438//EIF2AK3//TSC1//CAPRIN2//GFRA2//EIF2B5//TERF2//MIF//EIF2C4//CDKN1A//GHRL//ITGB3//KNG1//SRP14//SFSWAP//APOD
GO:0043933	macromolecular complex subunit organization	Biological process	47	860	719	23448	1.78228	0.000102615	0.00484275	3.98879	TSPYL2//HIST3H2BA//HIST3H2A//HIST1H2BA//MTRF1L//LLGL1//GMNN//SSH2//GHRL//DIAP1//NAPB//CTCF//TTN//PTK2B//MAP3K1//MLST8//SUMO1//BMF//JMY//LIPC//ABCA5//SYCP3//KIF5B//CCDC109A//EIF2A//EIF2AK3//LNX1//P2RX6//NACC1//ATL1//SLC6A1//EIF5A2//HIP1//SEPT2//TUBB5//TUBB2B//HGSNAT//HPRT//PCBD2//ACVRL1//PARVA//TSC1//TMEM48//MIF//CSF2//RNF4//SENP6
GO:0010608	posttranscriptional regulation of gene expression	Biological process	23	314	719	23448	2.38877	0.000115728	0.00540023	3.93656	EIF2AK3//RGS2//PIWIL2//TSC1//EIF2C4//EIF2B5//EIF2A//PIWIL4//PTK2B//THBS1//SERP1//HSPD1//TCF3//WFS1//CAPRIN2//DGCR8//DPM2//USP7//PRKDC//SRP14//EIF5A2//MAPKAPK2//RBM38
GO:0051216	cartilage development	Biological process	14	142	719	23448	3.21526	0.000123346	0.00569171	3.90888	MAPK14//OSR2//CYTL1//EIF2AK3//SHOX2//THBS1//GLI2//RELA//WNT7B//SNAI1//DLX2//FOXD4//HOXA3//LECT1
GO:0050794	regulation of cellular process	Biological process	293	8027	719	23448	1.1904	0.000127198	0.00580499	3.89552	MAPK14//CCND1//CDKN1A//CCNO//DLX2//FOXD4//GLI2//FOXF1A//MYB//REST//SHOX2//SNAI1//BHLHE40//TBL1X//TBX2//TDG//WNT7B//DMAP1//NKAP//MTDH//IFT172//FEZF1//NFX1//TBX18//OSR2//MYOCD//ALX1//GLIS3//BCKDK//PTK2B//SHC1//MAP3K1//BRAP//MAP3K2//THBS1//GHRL//RBM25//FXYD2//IGFBP1//PPP3CB//ARR3//LYN//CRH//HSPA2//MIF//SENP2//IL34//ADRBK2//ACVRL1//LECT1//ITGB3//KNG1//RPTOR//VASH2//TSC1//GRK5//NOTCH1//MAPKAPK2//TLR9/…
GO:0051254	positive regulation of RNA metabolic process	Biological process	51	971	719	23448	1.71288	0.000140286	0.0063327	3.85299	MYOCD//NOTCH1//ACVRL1//CTCF//DDIT3//GATA5//GLI2//FOXF1A//LHX1//MYB//RELA//REST//RNF4//SFPI1//SNAI1//TBL1X//TCF3//WNT7B//MAP3K2//MYST1//PCBD2//FEZF1//NAA15//SMARCA1//OSR2//ALX1//ARHGEF10L//RASL11A//DLX2//FOXD4//HOXD9//POMC//PRKDC//SHOX2//YAP1//PLAGL1//MAP3K1//MAPK14//LPIN2//TLR9//PHIP//NCOA7//CSRNP1//GLIS3//CYTL1//CAPRIN2//IRAK4//MAML3//AYM1//RPTOR//TCF7L1
GO:0030001	metal ion transport	Biological process	36	610	719	23448	1.92464	0.000153571	0.00685785	3.81369	PTK2B//FXYD2//KCNA4//KCNA7//KCNJ3//SLC12A4//KCND3//TSC1//SLC12A8//KCNT1//SLC24A4//KCNG1//TRPM2//SLC10A6//SLC6A15//SLC10A3//SLC5A2//CATSPER4//CASR//MYB//PRKCB//TRPV6//ATP2C2//STIM2//TMEM37//CCDC109A//TPCN1//SLC39A11//MIF//CHERP//DIAP1//LYN//WFS1//REST//SLC6A1//CRH
GO:0048585	negative regulation of response to stimulus	Biological process	37	634	719	23448	1.90322	0.000156056	0.00689471	3.80672	PPP3CB//GRK5//ADRBK2//ZFYVE28//RGS2//BRAP//DDIT4L//APOD//LYN//THBS1//CCND1//APCDD1//LECT1//TSC1//NPFF//TLR9//SPRY1//GHRL//MIF//SNAI1//OPRM1//WNT7B//ITCH//RASA2//PRKCB//RELA//NRP1//FOXF1A//AOAH//ABR//UBASH3A//PHLDA3//GRID2//TBX18//DDIT3//NOTCH1//FAM123A
GO:0009952	anterior/posterior pattern specification	Biological process	17	201	719	23448	2.75823	0.000163807	0.00716095	3.78567	FOXF1A//PRKDC//TBX18//RIPPLY2//NOTCH1//TCF7L1//LHX1//FEZF1//DDIT3//HOXA3//HOXA6//HOXB6//HOXC5//HOXD9//WNT7B//HOXB2//ALX1
GO:0006366	transcription from RNA polymerase II promoter	Biological process	58	1156	719	23448	1.63624	0.000167588	0.00724991	3.77576	DLX2//FOXD4//GLI2//FOXF1A//MYB//REST//SHOX2//SNAI1//BHLHE40//TBL1X//TBX2//TDG//WNT7B//DMAP1//NKAP//MTDH//IFT172//FEZF1//NFX1//TBX18//OSR2//MYOCD//ALX1//GLIS3//DBX1//GATA5//NOTCH1//PRKCB//RELA//SFPI1//TCEA3//TCF3//YAP1//JMY//KDM4C//SOX30//ARHGEF10L//DDIT3//SNAPC4//HOXD9//POMC//PRKDC//RNF4//PLAGL1//MAP3K1//MAPK14//LPIN2//TLR9//PHIP//NCOA7//CSRNP1//CYTL1//CAPRIN2//IRAK4//MAML3//AYM1//TCF7L1//LHX1
GO:0019220	regulation of phosphate metabolic process	Biological process	45	832	719	23448	1.76387	0.000181013	0.00767087	3.74229	CCND1//CDKN1A//CCNO//MAP3K1//MAP3K2//SHC1//THBS1//GHRL//ARR3//LYN//CRH//HSPA2//MIF//SENP2//IL34//ADRBK2//ZFYVE28//WNT7B//PHIP//DLG3//SFI1//GRXCR1//GFRA2//ITGB3//GCKR//CAPRIN2//CKS1B//RPTOR//AKAP11//CSF2//PTK2B//KNG1//RGS2//SPRY1//TLR9//MAGI3//RCAN1//TSC1//MYOCD//TTN//TSPYL2//AKAP13//NRP1//MLST8//CAMK1
GO:0051174	regulation of phosphorus metabolic process	Biological process	45	832	719	23448	1.76387	0.000181013	0.00767087	3.74229	CCND1//CDKN1A//CCNO//MAP3K1//MAP3K2//SHC1//THBS1//GHRL//ARR3//LYN//CRH//HSPA2//MIF//SENP2//IL34//ADRBK2//ZFYVE28//WNT7B//PHIP//DLG3//SFI1//GRXCR1//GFRA2//ITGB3//GCKR//CAPRIN2//CKS1B//RPTOR//AKAP11//CSF2//PTK2B//KNG1//RGS2//SPRY1//TLR9//MAGI3//RCAN1//TSC1//MYOCD//TTN//TSPYL2//AKAP13//NRP1//MLST8//CAMK1
GO:0006984	ER-nucleus signaling pathway	Biological process	7	40	719	23448	5.70709	0.000191039	0.00801399	3.71888	DDIT3//EIF2AK3//CCND1//WFS1//SERP1//EIF2A//ARHGEF10L
GO:0006357	regulation of transcription from RNA polymerase II promoter	Biological process	56	1111	719	23448	1.64381	0.000193132	0.00802078	3.71415	DLX2//FOXD4//GLI2//FOXF1A//MYB//REST//SHOX2//SNAI1//BHLHE40//TBL1X//TBX2//TDG//WNT7B//DMAP1//NKAP//MTDH//IFT172//FEZF1//NFX1//TBX18//OSR2//MYOCD//ALX1//GLIS3//NOTCH1//ARHGEF10L//DDIT3//GATA5//HOXD9//POMC//PRKDC//RELA//RNF4//SFPI1//TCF3//YAP1//PLAGL1//MAP3K1//MAPK14//LPIN2//TLR9//PHIP//NCOA7//CSRNP1//CYTL1//CAPRIN2//IRAK4//MAML3//AYM1//TCF7L1//DBX1//PRKCB//TCEA3//JMY//KDM4C//SOX30
GO:0030030	cell projection organization	Biological process	40	713	719	23448	1.82956	0.000195383	0.00803391	3.70911	NOTCH1//ULK1//WNT7B//ULK2//ATL1//BRSK2//GLI2//NRP1//FEZF1//LHX1//SSH2//LYN//PTK2B//CAMK1//GHRL//IGSF9//VCL//DIAP1//LAMA1//SEPT2//RASGRF1//SHC1//GPRIN1//LAMA5//RPGR//IFT172//RAB3IP//MIF//HPRT//FOXD4//ITGB3//SHOX2//GOLGA2//DIXDC1//CAPRIN2//RAB5A//GRXCR1//PARVA//TSC1//TTC30A2
GO:0044093	positive regulation of molecular function	Biological process	52	1019	719	23448	1.6642	0.000243376	0.00990922	3.61372	MAP3K1//MAP3K2//SHC1//THBS1//GHRL//EIF2AK3//HSPD1//PYCARD//HIP1//GNAL//RXFP2//OPRM1//NTSR2//ITK//WNT7B//MMP14//HSPA2//PACS1//CAPRIN2//ITGB3//STIM2//RASGRF1//RASA2//ARHGEF10L//CASR//ABR//TSC1//PTK2B//GCKR//APH1A//REST//MYOCD//MIF//TLR9//MAGI3//RGS2//ARFGAP3//ARHGAP36//GIT1//FAM13B//LYN//CCND1//FGFR4//TCF3//JMY//CYTL1//PRKCB//RELA//MTDH//HIST1H2BA//CAMK1//RPTOR
GO:0048704	embryonic skeletal system morphogenesis	Biological process	10	84	719	23448	3.88238	0.000246619	0.00994378	3.60797	OSR2//DLX2//LHX1//SHOX2//HOXA3//HOXA6//HOXB6//HOXD9//HOXB2//ALX1
GO:0032890	regulation of organic acid transport	Biological process	6	30	719	23448	6.52239	0.000257605	0.0102809	3.58905	SEPT2//THBS1//GABBR1//SLC6A1//MIF//PLA2R1
GO:0018193	peptidyl-amino acid modification	Biological process	32	533	719	23448	1.95794	0.000259931	0.0102809	3.58514	EIF5A2//PHIP//MYST1//NAT15//PADI1//PADI4//MAPKAPK2//PRKDC//MAP3K1//MAPK14//BRSK2//BCKDK//FGFR4//LYN//PTK2B//PDF//PRMT8//SPOCK3//MIF//CAPRIN2//CTCF//MYOCD//PRKCB//CSF2//SFPI1//TCF3//TADA2A//BRPF3//DMAP1//ITGB3//NRP1//MLST8
GO:0010558	negative regulation of macromolecule biosynthetic process	Biological process	46	874	719	23448	1.71642	0.000282569	0.0109096	3.54888	DLX2//FOXD4//GLI2//FOXF1A//MYB//REST//SHOX2//SNAI1//BHLHE40//TBL1X//TBX2//TDG//WNT7B//DMAP1//NKAP//MTDH//IFT172//FEZF1//NFX1//TBX18//OSR2//MYOCD//ALX1//GLIS3//TSPYL2//GMNN//BIRC5//CTCF//LHX1//NAB1//RELA//SFPI1//TCF7L1//SUMO1//SET//NACC1//MYST1//ZFP438//EIF2AK3//TSC1//CAPRIN2//EIF2B5//EIF2C4//GHRL//ITGB3//SRP14
GO:0065008	regulation of biological quality	Biological process	87	1957	719	23448	1.44979	0.000284659	0.0109096	3.54568	PRKDC//TERF2//GCKR//LYN//MIF//WFS1//BTC//KNG1//THBD//F12//DDIT3//GRXCR1//KDELR2//CRH//CASR//ITGB3//PRKCB//PYGM//CHERP//STIM2//GNG3//OPRM1//PTK2B//SAA1//NPFF//GHRL//CCND1//CDO1//EIF2AK3//PPP3CB//SYT9//SSH2//ACVRL1//POMC//DIAP1//GNA12//VPREB2//RPTOR//NAPB//CPLX1//HSPD1//TCF3//TSC1//CHRNA1//EXOC3L//THBS1//SFPI1//TLR9//NRP1//MAP3K1//MLST8//DPM2//USP7//NNAT//SERP1//MPP5//REST//WNT7B//EGLN1//GABBR1//HO…
GO:0009966	regulation of signal transduction	Biological process	68	1443	719	23448	1.53681	0.000285254	0.0109096	3.54477	SHC1//THBS1//GHRL//GRK5//ADRBK2//ZFYVE28//WNT7B//MAP3K1//ITGB3//GIT1//GLI2//EIF2AK3//LDLRAP1//EIF2A//RGS2//BRAP//DDIT4L//APOD//AKAP11//MIF//LYN//DIXDC1//CCND1//APCDD1//MYOCD//ACVRL1//FOXD4//LECT1//PRKCB//TSC1//MLST8//RPTOR//ARFGAP3//RASGRF1//RASA2//ARHGEF10L//ABR//PTK2B//TLR9//SPRY1//TTN//CSF2//LGALS9//MTDH//KNG1//MAGI3//PLA2R1//SNAI1//OPRM1//FGFBP3//SHOX2//ITCH//SHOC2//RELA//UBASH3A//ULK1//PHLDA…
GO:0009890	negative regulation of biosynthetic process	Biological process	49	950	719	23448	1.68209	0.000287248	0.0109096	3.54174	DLX2//FOXD4//GLI2//FOXF1A//MYB//REST//SHOX2//SNAI1//BHLHE40//TBL1X//TBX2//TDG//WNT7B//DMAP1//NKAP//MTDH//IFT172//FEZF1//NFX1//TBX18//OSR2//MYOCD//ALX1//GLIS3//OPRM1//RXFP2//GABBR1//TSPYL2//GMNN//BIRC5//CTCF//LHX1//NAB1//RELA//SFPI1//TCF7L1//SUMO1//SET//NACC1//MYST1//ZFP438//EIF2AK3//TSC1//CAPRIN2//EIF2B5//EIF2C4//GHRL//ITGB3//SRP14
GO:0050793	regulation of developmental process	Biological process	62	1286	719	23448	1.57227	0.000293669	0.0109096	3.53214	FGFR4//SPRY1//NOTCH1//ITCH//LYN//DIAP1//GNA12//PTK2B//SNAI1//CSF2//ITGB3//ABCA5//RBM38//MYOCD//CAMK1//RELA//LECT1//THBS1//NKAP//LHX1//GLI2//PHIP//OSR2//NRP1//PIWIL2//CCND1//YAP1//EIF2AK3//SHOX2//SFPI1//TCF7L1//BTC//ACVRL1//MYB//MAPK14//REST//DIXDC1//TCF3//FEZF1//WNT7B//NAB1//EGLN1//PRKCB//MTDH//VASH2//LAMA1//LAMA5//CASP6//ULK1//ULK2//MIF//DLX2//OPRM1//SSH2//GOLGA2//CAPRIN2//FOXF1A//RCAN1//GHRL//T…
GO:0001932	regulation of protein phosphorylation	Biological process	38	679	719	23448	1.82512	0.000293922	0.0109096	3.53177	CCND1//CDKN1A//CCNO//MAP3K1//MAP3K2//SHC1//THBS1//GHRL//LYN//CRH//HSPA2//MIF//SENP2//IL34//ADRBK2//ZFYVE28//WNT7B//PHIP//GFRA2//ITGB3//CAPRIN2//CSF2//PTK2B//KNG1//RGS2//SPRY1//TLR9//MAGI3//MYOCD//TTN//TSPYL2//TSC1//AKAP13//NRP1//MLST8//CAMK1//RPTOR//ARR3
GO:0006811	ion transport	Biological process	49	951	719	23448	1.68032	0.000294215	0.0109096	3.53134	SEPT2//PTK2B//CNGA3//P2RX6//ATP2C2//FXYD2//KCNA4//KCNA7//KCNJ3//SLC12A4//KCND3//TSC1//SLC12A8//KCNT1//SLC24A4//KCNG1//TRPM2//SLC10A6//SLC6A15//SLC10A3//SLC5A2//CATSPER4//CASR//MYB//PRKCB//TRPV6//STIM2//TMEM37//CCDC109A//TPCN1//SLC39A11//SLC25A22//SLCO4C1//SLC36A1//P2RY4//CHRNA1//CHRNE//GRID2//LASP1//REST//MIF//AGXT//CHERP//DIAP1//LYN//WFS1//SLC6A1//CRH//SLC25A28
GO:0051246	regulation of protein metabolic process	Biological process	58	1183	719	23448	1.5989	0.000302651	0.011064	3.51906	CCND1//CDKN1A//CCNO//MAP3K1//MAP3K2//SHC1//THBS1//GHRL//ARR3//LYN//CRH//HSPA2//MIF//SENP2//IL34//ADRBK2//F12//ZFYVE28//EIF2AK3//RGS2//PIWIL2//TSC1//EIF2C4//EIF2B5//EIF2A//PIWIL4//WNT7B//PHIP//PTK2B//SERP1//CAPRIN2//CTCF//WFS1//GFRA2//ITGB3//RAD23B//SUMO1//MYOCD//RELA//CSF2//KNG1//SPRY1//TLR9//MAGI3//ITCH//TTN//TSPYL2//AKAP13//FGFR4//SRP14//EIF5A2//NRP1//MLST8//MYB//APOD//CAMK1//RPTOR//SFPI1
GO:0048513	organ development	Biological process	92	2099	719	23448	1.4294	0.000303708	0.011064	3.51754	MSH4//EIF2B5//SPRY1//APH1A//FOXD4//LAMA5//FGFR4//TCF3//GLI2//LHX1//WFS1//TSC1//NOTCH1//SNAI1//ITK//RELA//LSR//CSF2//NSDHL//APCDD1//NAB1//MAPK14//OSR2//CYTL1//EIF2AK3//SHOX2//SFPI1//PRKDC//LYN//COL5A1//TBX2//TTN//YAP1//TBX18//FOXF1A//MYOCD//WNT7B//THBS1//HOXA3//GMNN//LLGL1//NNAT//TCF7L1//SMARCA1//ABR//NRP1//PPP3CB//SHC1//HOXD9//FLNB//CHRNA1//CCND1//CDO1//RXFP2//RBM38//ALX1//FEZF1//HOXB2//DIXDC1//U…
GO:0031399	regulation of protein modification process	Biological process	43	803	719	23448	1.74634	0.000309316	0.0111704	3.5096	CCND1//CDKN1A//CCNO//MAP3K1//MAP3K2//SHC1//THBS1//GHRL//ARR3//LYN//CRH//HSPA2//MIF//SENP2//IL34//ADRBK2//ZFYVE28//WNT7B//PHIP//CTCF//WFS1//GFRA2//ITGB3//CAPRIN2//MYOCD//CSF2//PTK2B//KNG1//RGS2//SPRY1//TLR9//MAGI3//TTN//TSPYL2//TSC1//AKAP13//NRP1//MLST8//MYB//CAMK1//RPTOR//ITCH//SFPI1
GO:0042325	regulation of phosphorylation	Biological process	41	755	719	23448	1.77098	0.000319711	0.0114462	3.49524	CCND1//CDKN1A//CCNO//MAP3K1//MAP3K2//SHC1//THBS1//GHRL//ARR3//LYN//CRH//HSPA2//MIF//SENP2//IL34//ADRBK2//ZFYVE28//WNT7B//PHIP//GFRA2//ITGB3//GCKR//CAPRIN2//CSF2//PTK2B//KNG1//RGS2//SPRY1//TLR9//MAGI3//MYOCD//TTN//TSPYL2//TSC1//AKAP13//NRP1//MLST8//CAMK1//RPTOR//CKS1B//AKAP11
GO:0031327	negative regulation of cellular biosynthetic process	Biological process	48	933	719	23448	1.67779	0.000350055	0.012396	3.45586	DLX2//FOXD4//GLI2//FOXF1A//MYB//REST//SHOX2//SNAI1//BHLHE40//TBL1X//TBX2//TDG//WNT7B//DMAP1//NKAP//MTDH//IFT172//FEZF1//NFX1//TBX18//OSR2//MYOCD//ALX1//GLIS3//OPRM1//RXFP2//GABBR1//TSPYL2//GMNN//BIRC5//CTCF//LHX1//NAB1//RELA//SFPI1//TCF7L1//SUMO1//SET//NACC1//MYST1//ZFP438//EIF2AK3//TSC1//CAPRIN2//EIF2B5//EIF2C4//GHRL//SRP14
GO:0051049	regulation of transport	Biological process	50	984	719	23448	1.65711	0.000352211	0.012396	3.4532	SEPT2//PTK2B//PPP3CB//SYT9//CRH//THBS1//NAPB//PRKCB//GABBR1//SLC6A1//MIF//NNAT//SERP1//GHRL//STIM2//ITGB3//CDKN1A//KCNA4//KCNA7//KCNJ3//REST//KCND3//TMEM37//KCNT1//KCNG1//TPCN1//CATSPER4//EMD//APOD//TLR9//DMAP1//LYN//FOXF1A//ABR//RAB5A//NOTCH1//OIT1//NPFF//CAMK1//LDLRAP1//HIP1//SAA1//PYCARD//DIAP1//CHERP//CASR//WFS1//OPRM1//TMEM30A//PLA2R1
GO:0010629	negative regulation of gene expression	Biological process	46	884	719	23448	1.697	0.000362092	0.0126367	3.44118	DLX2//FOXD4//GLI2//FOXF1A//MYB//REST//SHOX2//SNAI1//BHLHE40//TBL1X//TBX2//TDG//WNT7B//DMAP1//NKAP//MTDH//IFT172//FEZF1//NFX1//TBX18//OSR2//MYOCD//ALX1//GLIS3//BIRC5//CTCF//LHX1//NAB1//RELA//SFPI1//TCF7L1//SUMO1//SET//GMNN//NACC1//MYST1//ZFP438//PIWIL2//EIF2C4//TDRD1//PIWIL4//DGCR8//CDKN1A//CRH//MIF//MIRLET7A-1
GO:0055085	transmembrane transport	Biological process	50	986	719	23448	1.65375	0.000368886	0.0127665	3.43311	ABCC1//SLC25A22//SLC36A1//SLC6A1//THBS1//SLC29A2//STIM2//CDKN1A//CHRNA1//CHRNE//FXYD2//CNGA3//GRID2//KCNJ3//LASP1//P2RX6//SLC12A4//TRPV6//ATP2C2//SLC39A11//SLC10A6//KCNT1//KCNA4//KCNA7//REST//KCND3//TMEM37//KCNG1//TPCN1//CATSPER4//EMD//SLC5A2//TRPM2//APOD//TLR9//DMAP1//CHERP//CASR//CCDC109A//SLC6A15//SLC10A3//SLC14A2//SLC14A1//CRH//SLC46A1//SLC25A23//SLC16A10//MFSD6//SLC12A8//SLC24A4
GO:2000026	regulation of multicellular organismal development	Biological process	52	1039	719	23448	1.63217	0.000384648	0.013202	3.41494	FGFR4//SPRY1//NOTCH1//ITCH//LYN//SNAI1//RBM38//MYOCD//PTK2B//CAMK1//RELA//LECT1//THBS1//LHX1//GLI2//OSR2//NRP1//CCND1//YAP1//EIF2AK3//SHOX2//ACVRL1//MYB//SFPI1//MAPK14//REST//DIXDC1//TCF3//FEZF1//ITGB3//NAB1//EGLN1//PRKCB//MTDH//VASH2//LAMA1//LAMA5//NKAP//CASP6//ULK1//ULK2//MIF//DLX2//WNT7B//OPRM1//SSH2//GOLGA2//CAPRIN2//GHRL//TBX18//FOXD4//DDIT3
GO:0070588	calcium ion transmembrane transport	Biological process	10	89	719	23448	3.66427	0.000396101	0.0134374	3.40219	CASR//CRH//REST//TRPM2//TRPV6//ATP2C2//TMEM37//CCDC109A//TPCN1//CATSPER4
GO:0010033	response to organic substance	Biological process	64	1354	719	23448	1.54148	0.000397977	0.0134374	3.40014	GNAL//HPRT//HSPD1//TLR9//EIF2AK3//SHC1//PHIP//FGFR4//LYN//MMP14//GHRL//CASP6//NNAT//THBS1//EIF2B5//GCKR//CCND1//CDO1//SLC6A1//GFRA2//RELA//IRAK4//RPTOR//MIRLET7A-1//MIRLET7F-1//LECT1//PRKCB//DDIT3//WFS1//SERP1//DGCR8//MAPK14//MTDH//MIF//MAPKAPK2//TCF3//ABR//GGH//TSC1//PRKDC//KRT8//PTK2B//PYCARD//PPP3CB//IGTP//NRP1//CRH//SPRY1//TBL1X//RCAN1//EPS8//OPRM1//FGFBP3//AGXT//CNGA3//PYGM//F12//FOXF1A//EMD…
GO:0043009	chordate embryonic development	Biological process	32	547	719	23448	1.90783	0.000408279	0.013674	3.38904	ACVRL1//GLI2//GNA12//FOXF1A//MYB//NOTCH1//TERF2//TTN//WNT7B//PRKDC//TBX18//RIPPLY2//GINS1//IFT172//TSC1//ALX1//CSF2//AMBRA1//LHX1//OSR2//DLX2//HOXA3//HOXA6//HOXB6//HOXD9//HOXB2//HOXC5//SHOX2//KRT8//SNAI1//EGLN1//NSDHL
GO:0006417	regulation of translation	Biological process	14	161	719	23448	2.83582	0.000455689	0.0151398	3.34133	PTK2B//THBS1//SERP1//PIWIL2//EIF2AK3//TSC1//CAPRIN2//EIF2B5//EIF2C4//SRP14//EIF5A2//RGS2//EIF2A//PIWIL4
GO:0045944	positive regulation of transcription from RNA polymerase II promoter	Biological process	37	671	719	23448	1.79828	0.000464701	0.0153167	3.33283	MYOCD//NOTCH1//ARHGEF10L//TCF7L1//DDIT3//DLX2//FOXD4//GATA5//GLI2//FOXF1A//HOXD9//MYB//POMC//PRKDC//RELA//RNF4//SFPI1//SHOX2//TBL1X//TCF3//YAP1//PLAGL1//MAP3K1//MAPK14//LPIN2//TLR9//PHIP//OSR2//NCOA7//CSRNP1//ALX1//GLIS3//CYTL1//CAPRIN2//IRAK4//MAML3//AYM1
GO:0051649	establishment of localization in cell	Biological process	60	1257	719	23448	1.55666	0.000472791	0.0154606	3.32533	PACS1//GCKR//LYN//KPNA3//FAM53A//PHIP//AGXT//TSC1//ERBB2IP//RPL11//IPO4//SRP14//SRP54A//KIF5B//CCDC109A//NAPB//COPG2//COPB1//ADRBK2//CPLX1//LLGL1//PIK3C2A//EXOC3L//CAMK1//RSRC1//HGSNAT//SYT8//PPP3CB//SYT9//CRH//GABBR1//PRKCB//ACTR2//EIF2AK3//NPFF//NNAT//SERP1//GHRL//NPC2//CDKN1A//EMD//APOD//TLR9//DMAP1//FOXF1A//ABR//RAB5A//NOTCH1//REST//OIT1//MIF//SAA1//PYCARD//AKAP13//BIRC5//CHERP//OPRM1//WFS1//…
GO:0030072	peptide hormone secretion	Biological process	13	144	719	23448	2.94414	0.000503796	0.0161378	3.29774	PPP3CB//SYT9//CPLX1//EIF2AK3//NPFF//NNAT//SERP1//GHRL//CRH//OIT1//REST//GABBR1//EXOC3L
GO:0051239	regulation of multicellular organismal process	Biological process	75	1663	719	23448	1.47077	0.000507421	0.0161378	3.29463	FGFR4//SPRY1//LYN//UBASH3A//NOTCH1//ITCH//THBD//MYOCD//NPFF//AKAP13//RGS2//SNAI1//NAPB//RBM38//PTK2B//CAMK1//RELA//LECT1//THBS1//LHX1//GLI2//F12//KNG1//OSR2//NRP1//CCND1//YAP1//EIF2AK3//SLC6A1//SHOX2//MAPKAPK2//GHRL//TLR9//POMC//HSPD1//CSF2//CRH//LGMN//ACVRL1//MYB//SFPI1//MAPK14//REST//DIXDC1//TCF3//FEZF1//WNT7B//ITGB3//NAB1//EGLN1//PRKCB//MTDH//VASH2//SHC1//LAMA1//LAMA5//NKAP//CASP6//RASGRF1//RA…
GO:0009792	embryo development ending in birth or egg hatching	Biological process	32	554	719	23448	1.88372	0.000507447	0.0161378	3.29461	ACVRL1//GLI2//GNA12//FOXF1A//MYB//NOTCH1//TERF2//TTN//WNT7B//PRKDC//TBX18//RIPPLY2//GINS1//IFT172//TSC1//ALX1//CSF2//AMBRA1//LHX1//OSR2//DLX2//HOXA3//HOXA6//HOXB6//HOXD9//HOXB2//HOXC5//SHOX2//KRT8//SNAI1//EGLN1//NSDHL
GO:0050790	regulation of catalytic activity	Biological process	69	1501	719	23448	1.49915	0.000511462	0.0161378	3.29119	CCND1//CDKN1A//CCNO//MAP3K1//MAP3K2//SHC1//THBS1//GHRL//ZFYVE28//EIF2AK3//HSPD1//PYCARD//HIP1//GNAL//RXFP2//OPRM1//GABBR1//NTSR2//ITK//WNT7B//BIRC5//CAST//KNG1//WFIKKN2//RGS2//DLG3//SFI1//GRXCR1//SPOCK3//MMP14//HSPA2//ITGB3//ARFGAP3//GIT1//MLST8//RASGRF1//RASA2//ARHGEF10L//PLA2R1//CASR//ABR//TSC1//PTK2B//GCKR//SPRY1//APH1A//REST//MIF//LYN//TLR9//MAGI3//ARHGAP36//FAM13B//RCAN1//MYOCD//TTN//TSPYL2/…
GO:2000113	negative regulation of cellular macromolecule biosynthetic process	Biological process	44	848	719	23448	1.69213	0.000512927	0.0161378	3.28994	DLX2//FOXD4//GLI2//FOXF1A//MYB//REST//SHOX2//SNAI1//BHLHE40//TBL1X//TBX2//TDG//WNT7B//DMAP1//NKAP//MTDH//IFT172//FEZF1//NFX1//TBX18//OSR2//MYOCD//ALX1//GLIS3//TSPYL2//GMNN//BIRC5//CTCF//LHX1//NAB1//RELA//SFPI1//TCF7L1//SUMO1//SET//NACC1//MYST1//ZFP438//EIF2AK3//TSC1//CAPRIN2//EIF2B5//EIF2C4//SRP14
GO:0007399	nervous system development	Biological process	62	1316	719	23448	1.53643	0.000532747	0.0166353	3.27348	LHX1//FEZF1//TUBB2B//IFT172//TSC1//ALX1//NOTCH1//ULK1//WNT7B//ULK2//ATL1//BRSK2//GLI2//NRP1//LLGL1//NNAT//PRKDC//TCF7L1//SMARCA1//ABR//FOXD4//LYN//PTK2B//CAMK1//EIF2B5//NAB1//RELA//GHRL//IGSF9//DBX1//HOXB2//HOXA3//DIXDC1//HPRT//DLX2//AMBRA1//TACC1//SHC1//DIAP1//LAMA1//SEPT2//RASGRF1//GPRIN1//EIF2AK3//MPP5//RPGR//CRB1//GRXCR1//REST//TCF3//CNGA3//MIF//HOXD9//OPRM1//SSH2//SHOX2//GOLGA2//CAPRIN2//GFR…
GO:0071900	regulation of protein serine/threonine kinase activity	Biological process	20	285	719	23448	2.28856	0.000545819	0.0169163	3.26295	CCND1//CDKN1A//CCNO//SHC1//THBS1//GHRL//WNT7B//MAP3K1//HSPA2//MIF//KNG1//LYN//RGS2//SPRY1//PTK2B//TLR9//MAGI3//MYOCD//CAMK1//RPTOR
GO:0033036	macromolecule localization	Biological process	67	1453	719	23448	1.50379	0.000568209	0.0174798	3.24549	PACS1//GCKR//KPNA3//FAM53A//PHIP//ULK1//AGXT//TSC1//ERBB2IP//RPL11//IPO4//SRP14//SRP54A//KDELR2//OSBP2//HDLBP//NAPB//COPG2//COPB1//ADRBK2//STAU1//THBS1//ITGB3//SERP1//ARFGAP3//SYS1//2610002M06RIK//TMEM48//SENP2//RRBP1//EIF5A2//RAB3IP//RAB39//RAB5A//DOPEY1//ABCC1//LIPC//NPC2//BIRC5//SEPT2//NNAT//CAMK1//CDKN1A//ABCA5//TMEM30A//VCL//NIN//DIAP1//EMD//MPP5//APOD//TLR9//LSR//DMAP1//LYN//MIF//SAA1//PYCA…
GO:0048666	neuron development	Biological process	34	606	719	23448	1.82971	0.000575857	0.0175848	3.23969	NOTCH1//ULK1//WNT7B//ULK2//ATL1//BRSK2//GLI2//NRP1//FEZF1//LHX1//LYN//PTK2B//CAMK1//GHRL//IGSF9//HPRT//DIAP1//LAMA1//SEPT2//RASGRF1//SHC1//GPRIN1//RPGR//CRB1//CNGA3//MIF//FOXD4//HOXD9//SSH2//SHOX2//GOLGA2//DIXDC1//CAPRIN2//GRXCR1
GO:0048568	embryonic organ development	Biological process	22	330	719	23448	2.17413	0.000592038	0.0179469	3.22765	CSF2//YAP1//OSR2//ABR//FOXF1A//SHOX2//GLI2//MYB//DLX2//LHX1//HOXA3//HOXA6//HOXB6//HOXD9//HOXB2//ALX1//WNT7B//KRT8//SNAI1//EGLN1//NSDHL//TBX18
GO:0048706	embryonic skeletal system development	Biological process	11	111	719	23448	3.23182	0.000613083	0.0183459	3.21248	OSR2//DLX2//LHX1//HOXA3//HOXA6//HOXB6//HOXD9//HOXB2//ALX1//SHOX2//HOXC5
GO:0022008	neurogenesis	Biological process	47	932	719	23448	1.64459	0.00061863	0.0183459	3.20857	LHX1//FEZF1//TUBB2B//NOTCH1//ULK1//WNT7B//ULK2//ATL1//BRSK2//GLI2//NRP1//LYN//PTK2B//CAMK1//EIF2B5//NAB1//RELA//GHRL//IGSF9//DBX1//DLX2//HPRT//SHC1//SMARCA1//DIAP1//LAMA1//SEPT2//RASGRF1//GPRIN1//MPP5//RPGR//CRB1//GRXCR1//REST//DIXDC1//TCF3//CNGA3//MIF//TCF7L1//FOXD4//HOXD9//OPRM1//SSH2//SHOX2//GOLGA2//CAPRIN2//TACC1
GO:0015833	peptide transport	Biological process	14	166	719	23448	2.75041	0.000619167	0.0183459	3.20819	PPP3CB//SYT9//EXOC3L//CPLX1//EIF2AK3//NPFF//NNAT//SERP1//GHRL//ABCC1//CRH//OIT1//REST//GABBR1
GO:0023057	negative regulation of signaling	Biological process	31	537	719	23448	1.88263	0.000622869	0.0183459	3.2056	GRK5//ADRBK2//ZFYVE28//RGS2//BRAP//DDIT4L//APOD//LYN//THBS1//CCND1//APCDD1//LECT1//TSC1//SLC6A1//TLR9//SPRY1//MIF//SNAI1//OPRM1//WNT7B//ITCH//RASA2//PRKCB//RELA//GABBR1//UBASH3A//PHLDA3//TBX18//DDIT3//NOTCH1//FAM123A
GO:0071844	cellular component assembly at cellular level	Biological process	43	832	719	23448	1.68547	0.000640623	0.0186516	3.1934	ULK1//TSPYL2//HIST3H2BA//HIST3H2A//HIST1H2BA//EPS8//ITGB3//SYCP3//DIAP1//SSH2//NAPB//CTCF//VCL//TMOD1//TTN//PTK2B//MAP3K1//MLST8//RBBP4//MPP5//JMY//EIF2A//LAMA5//RPGR//IFT172//RAB3IP//KRT8//HIP1//MSH4//TUBB5//SEPT2//TUBB2B//TMEM48//RAB5A//TSC1//ARHGEF10L//ACVRL1//APOD//MMP14//GHRL//RNF4//SENP6//SNAI1
GO:0010648	negative regulation of cell communication	Biological process	31	538	719	23448	1.87913	0.00064223	0.0186516	3.19231	GRK5//ADRBK2//ZFYVE28//RGS2//BRAP//DDIT4L//APOD//LYN//THBS1//CCND1//APCDD1//LECT1//TSC1//SLC6A1//TLR9//SPRY1//MIF//SNAI1//OPRM1//WNT7B//ITCH//RASA2//PRKCB//RELA//GABBR1//UBASH3A//PHLDA3//TBX18//DDIT3//NOTCH1//FAM123A
GO:0006816	calcium ion transport	Biological process	18	247	719	23448	2.37658	0.000655234	0.0188971	3.1836	CCDC109A//STIM2//CHERP//DIAP1//LYN//CASR//WFS1//REST//TRPM2//TRPV6//ATP2C2//TMEM37//TPCN1//CATSPER4//CRH//MYB//PRKCB//SLC24A4
GO:0045920	negative regulation of exocytosis	Biological process	4	14	719	23448	9.3177	0.000686485	0.0196619	3.16337	FOXF1A//ABR//NOTCH1//REST
GO:0044087	regulation of cellular component biogenesis	Biological process	20	292	719	23448	2.2337	0.000739323	0.0209566	3.13117	SSH2//NAPB//PTK2B//MAP3K1//MLST8//SUMO1//BMF//JMY//RAB5A//TSC1//ARHGEF10L//ACVRL1//APOD//MMP14//GHRL//CSF2//RNF4//SENP6//REST//SNAI1
GO:0002790	peptide secretion	Biological process	13	150	719	23448	2.82637	0.000741783	0.0209566	3.12972	PPP3CB//SYT9//EXOC3L//CPLX1//EIF2AK3//NPFF//NNAT//SERP1//GHRL//CRH//OIT1//REST//GABBR1
GO:0048583	regulation of response to stimulus	Biological process	81	1853	719	23448	1.42556	0.000768631	0.0215684	3.11428	SHC1//THBS1//GHRL//PPP3CB//GRK5//ADRBK2//MAPKAPK2//TLR9//LYN//F12//MIF//HSPD1//ZFYVE28//DAF2//WNT7B//MAP3K1//ITGB3//GIT1//GLI2//SPRY1//EIF2AK3//LDLRAP1//EIF2A//RGS2//BRAP//DDIT4L//APOD//AKAP11//ITK//DIXDC1//CCND1//APCDD1//KNG1//MYOCD//ACVRL1//FOXD4//LECT1//PRKCB//TSC1//MLST8//RPTOR//NPFF//OPRM1//ARFGAP3//RASGRF1//RASA2//ARHGEF10L//ABR//PTK2B//TTN//CRH//CSF2//LGALS9//MTDH//FOXF1A//MAGI3//PLA2R1//S…
GO:0009968	negative regulation of signal transduction	Biological process	29	498	719	23448	1.89909	0.000804125	0.022413	3.09468	GRK5//ADRBK2//ZFYVE28//APOD//LYN//THBS1//RGS2//CCND1//APCDD1//LECT1//TSC1//TLR9//SPRY1//MIF//SNAI1//OPRM1//WNT7B//ITCH//RASA2//PRKCB//RELA//UBASH3A//PHLDA3//TBX18//DDIT3//NOTCH1//FAM123A//BRAP//DDIT4L
GO:0030968	endoplasmic reticulum unfolded protein response	Biological process	5	25	719	23448	6.52239	0.000852826	0.0234555	3.06914	CCND1//DDIT3//EIF2AK3//WFS1//SERP1
GO:0034620	cellular response to unfolded protein	Biological process	5	25	719	23448	6.52239	0.000852826	0.0234555	3.06914	CCND1//DDIT3//EIF2AK3//WFS1//SERP1
GO:0006812	cation transport	Biological process	39	744	719	23448	1.7095	0.000867797	0.0237103	3.06158	PTK2B//FXYD2//KCNA4//KCNA7//KCNJ3//SLC12A4//KCND3//TSC1//SLC12A8//KCNT1//SLC24A4//KCNG1//TRPM2//SLC10A6//SLC6A15//SLC10A3//SLC5A2//CATSPER4//CASR//MYB//PRKCB//TRPV6//ATP2C2//STIM2//TMEM37//CCDC109A//TPCN1//SLC39A11//SLC36A1//MIF//CHERP//DIAP1//LYN//WFS1//REST//SLC6A1//CRH//CNGA3//P2RX6
GO:0033365	protein localization to organelle	Biological process	21	321	719	23448	2.13349	0.000991542	0.0269142	3.00369	PACS1//GCKR//KPNA3//FAM53A//PHIP//AGXT//IPO4//SRP14//SRP54A//KDELR2//CDKN1A//RPL11//DIAP1//EMD//APOD//TLR9//DMAP1//CHERP//TERF2//TMEM30A//RAB3IP
GO:0010812	negative regulation of cell-substrate adhesion	Biological process	5	26	719	23448	6.27153	0.00102948	0.0277626	2.98738	THBS1//ACVRL1//APOD//MMP14//NOTCH1
GO:0006813	potassium ion transport	Biological process	14	175	719	23448	2.60896	0.00103932	0.0278472	2.98325	PTK2B//MIF//FXYD2//KCNA4//KCNA7//KCNJ3//REST//KCND3//KCNT1//KCNG1//SLC12A4//TSC1//SLC12A8//SLC24A4
GO:0070727	cellular macromolecule localization	Biological process	35	652	719	23448	1.75064	0.00104622	0.0278523	2.98038	PACS1//GCKR//KPNA3//FAM53A//PHIP//AGXT//ERBB2IP//RPL11//IPO4//SRP14//SRP54A//KDELR2//NAPB//COPG2//COPB1//ADRBK2//STAU1//TMEM48//CDKN1A//TMEM30A//RAB3IP//VCL//DIAP1//EMD//MPP5//APOD//TLR9//DMAP1//CAMK1//CHERP//TERF2//WFS1//CRB3//LAMA5//LDLRAP1
GO:0031175	neuron projection development	Biological process	29	507	719	23448	1.86538	0.00106014	0.028043	2.97464	NOTCH1//ULK1//WNT7B//ULK2//ATL1//BRSK2//GLI2//NRP1//FEZF1//LHX1//LYN//PTK2B//CAMK1//GHRL//IGSF9//MIF//HPRT//FOXD4//SSH2//SHOX2//GOLGA2//DIXDC1//CAPRIN2//DIAP1//LAMA1//SEPT2//RASGRF1//SHC1//GPRIN1
GO:0045596	negative regulation of cell differentiation	Biological process	23	368	719	23448	2.03825	0.0010791	0.028364	2.96694	LYN//ITGB3//ABCA5//MYOCD//NKAP//NRP1//PIWIL2//CCND1//YAP1//GLI2//SFPI1//TCF7L1//ACVRL1//PTK2B//NOTCH1//REST//DIXDC1//ULK1//ULK2//DLX2//WNT7B//RCAN1//SNAI1
GO:0051094	positive regulation of developmental process	Biological process	34	629	719	23448	1.76281	0.00109179	0.0285171	2.96186	FGFR4//SPRY1//NOTCH1//SNAI1//CSF2//RELA//OSR2//LHX1//BTC//ACVRL1//MYB//MAPK14//GLI2//TCF3//FEZF1//WNT7B//ITGB3//PRKCB//THBS1//MTDH//VASH2//NKAP//CASP6//MIF//SHOX2//OPRM1//GOLGA2//DIXDC1//CAPRIN2//CAMK1//MYOCD//GHRL//LYN//FOXD4
GO:0071822	protein complex subunit organization	Biological process	36	681	719	23448	1.72398	0.00116774	0.0302847	2.93265	MTRF1L//LLGL1//GMNN//DIAP1//NAPB//TTN//PTK2B//MAP3K1//MLST8//SUMO1//BMF//JMY//CCDC109A//EIF2AK3//LNX1//P2RX6//NACC1//ATL1//SLC6A1//EIF5A2//HIP1//SEPT2//TUBB5//TUBB2B//LIPC//HGSNAT//HPRT//PCBD2//ACVRL1//PARVA//TSC1//TMEM48//MIF//CSF2//RNF4//SENP6
GO:0031638	zymogen activation	Biological process	4	16	719	23448	8.15299	0.00118864	0.0302847	2.92495	F12//THBS1//HIST1H2BA//MMP14
GO:0051893	regulation of focal adhesion assembly	Biological process	4	16	719	23448	8.15299	0.00118864	0.0302847	2.92495	TSC1//ACVRL1//APOD//MMP14
GO:0090109	regulation of cell-substrate junction assembly	Biological process	4	16	719	23448	8.15299	0.00118864	0.0302847	2.92495	TSC1//ACVRL1//APOD//MMP14
GO:0070838	divalent metal ion transport	Biological process	19	282	719	23448	2.19726	0.00120305	0.0304651	2.91972	CASR//MYB//PRKCB//TRPM2//TRPV6//ATP2C2//STIM2//TMEM37//CCDC109A//SLC24A4//TPCN1//CATSPER4//SLC39A11//CHERP//DIAP1//LYN//WFS1//REST//CRH
GO:0009154	purine ribonucleotide catabolic process	Biological process	35	659	719	23448	1.73205	0.00125549	0.0316003	2.90119	GNA12//GNAL//TUBB5//SRP54A//RASL11A//TUBB2B//ATL1//RAB5A//RASL10B//FXYD2//DHX15//ABCC1//CETN2//DDX56//MSH4//ATP2C2//SKIV2L2//DDX10//ABCA5//DHX29//TRANK1//ARFGAP3//GIT1//MLST8//RASGRF1//RASA2//ARHGEF10L//ABR//TSC1//PTK2B//SPRY1//RGS2//ARHGAP36//FAM13B//HPRT
GO:0060341	regulation of cellular localization	Biological process	30	537	719	23448	1.8219	0.00126669	0.0316902	2.89733	PPP3CB//SYT9//CRH//NAPB//GABBR1//PRKCB//NNAT//SERP1//GHRL//CDKN1A//EMD//APOD//TLR9//DMAP1//LYN//FOXF1A//ABR//RAB5A//NOTCH1//REST//OIT1//NPFF//CAMK1//MIF//SAA1//PYCARD//CHERP//OPRM1//TMEM30A//LDLRAP1
GO:0048010	vascular endothelial growth factor receptor signaling pathway	Biological process	6	40	719	23448	4.89179	0.00128416	0.0319018	2.89138	LECT1//PRKCB//MAPKAPK2//NRP1//PTK2B//MAPK14
GO:0051093	negative regulation of developmental process	Biological process	27	466	719	23448	1.88953	0.00129051	0.0319018	2.88924	LYN//ITGB3//ABCA5//MYOCD//LECT1//THBS1//NKAP//NRP1//PIWIL2//CCND1//YAP1//GLI2//SFPI1//TCF7L1//NOTCH1//ACVRL1//PTK2B//REST//DIXDC1//ULK1//ULK2//DLX2//WNT7B//RCAN1//SNAI1//MIF//DDIT3
GO:0006874	cellular calcium ion homeostasis	Biological process	17	241	719	23448	2.30043	0.0013056	0.0320836	2.88419	GNG3//KNG1//OPRM1//PTK2B//SAA1//NPFF//GHRL//WFS1//CHERP//DIAP1//LYN//CCDC109A//CASR//ITGB3//PRKCB//PYGM//STIM2
GO:0001936	regulation of endothelial cell proliferation	Biological process	8	70	719	23448	3.72708	0.00132845	0.0324532	2.87665	ACVRL1//LECT1//THBS1//GHRL//ITGB3//KNG1//RPTOR//VASH2
GO:0072511	divalent inorganic cation transport	Biological process	19	285	719	23448	2.17413	0.00136046	0.0330409	2.86631	CASR//MYB//PRKCB//TRPM2//TRPV6//ATP2C2//STIM2//TMEM37//CCDC109A//SLC24A4//TPCN1//CATSPER4//SLC39A11//CHERP//DIAP1//LYN//WFS1//REST//CRH
GO:0045859	regulation of protein kinase activity	Biological process	27	468	719	23448	1.88146	0.00137276	0.0331457	2.86241	CCND1//CDKN1A//CCNO//MAP3K1//MAP3K2//SHC1//THBS1//GHRL//ZFYVE28//WNT7B//HSPA2//ITGB3//PTK2B//MIF//KNG1//LYN//RGS2//SPRY1//TLR9//MAGI3//MYOCD//CAMK1//RPTOR//TTN//TSPYL2//TSC1//AKAP13
GO:0009261	ribonucleotide catabolic process	Biological process	35	663	719	23448	1.7216	0.00139079	0.0332416	2.85674	GNA12//GNAL//TUBB5//SRP54A//RASL11A//TUBB2B//ATL1//RAB5A//RASL10B//FXYD2//DHX15//ABCC1//CETN2//DDX56//MSH4//ATP2C2//SKIV2L2//DDX10//ABCA5//DHX29//TRANK1//ARFGAP3//GIT1//MLST8//RASGRF1//RASA2//ARHGEF10L//ABR//TSC1//PTK2B//SPRY1//RGS2//ARHGAP36//FAM13B//HPRT
GO:0051276	chromosome organization	Biological process	32	589	719	23448	1.77179	0.00139274	0.0332416	2.85613	RAD23B//PRKDC//TERF2//TSPYL2//HIST3H2BA//HIST3H2A//HIST1H2BA//MYB//RBBP4//SMARCA1//SYCP3//PHF13//MSH4//CTR9//CTCF//PADI4//PRKCB//DMAP1//MYST1//KDM4C//CHD9//TDRD3//PRMT8//MYOCD//SFPI1//TCF3//TADA2A//BRPF3//HSPA2//REST//RNF4//SENP6
GO:0006461	protein complex assembly	Biological process	34	640	719	23448	1.73251	0.00145761	0.0345043	2.83636	DIAP1//NAPB//TTN//PTK2B//MAP3K1//MLST8//SUMO1//BMF//JMY//CCDC109A//EIF2AK3//LNX1//P2RX6//NACC1//ATL1//SLC6A1//HIP1//SEPT2//TUBB5//TUBB2B//LIPC//HGSNAT//HPRT//PCBD2//ACVRL1//PARVA//TSC1//TMEM48//MIF//CSF2//RNF4//SENP6//LLGL1//GMNN
GO:0035967	cellular response to topologically incorrect protein	Biological process	5	28	719	23448	5.82356	0.00146226	0.0345043	2.83498	CCND1//DDIT3//EIF2AK3//WFS1//SERP1
GO:0070271	protein complex biogenesis	Biological process	34	641	719	23448	1.72981	0.00149563	0.0349122	2.82518	LLGL1//GMNN//DIAP1//NAPB//TTN//PTK2B//MAP3K1//MLST8//SUMO1//BMF//JMY//CCDC109A//EIF2AK3//LNX1//P2RX6//NACC1//ATL1//SLC6A1//HIP1//SEPT2//TUBB5//TUBB2B//LIPC//HGSNAT//HPRT//PCBD2//ACVRL1//PARVA//TSC1//TMEM48//MIF//CSF2//RNF4//SENP6
GO:0009166	nucleotide catabolic process	Biological process	37	716	719	23448	1.68525	0.00149636	0.0349122	2.82496	GNA12//GNAL//TUBB5//SRP54A//RASL11A//TUBB2B//ATL1//RAB5A//RASL10B//FXYD2//DHX15//ABCC1//CETN2//DDX56//MSH4//ATP2C2//SKIV2L2//DDX10//ABCA5//DHX29//TRANK1//ARFGAP3//GIT1//MLST8//RASGRF1//RASA2//ARHGEF10L//CASR//ABR//TSC1//PTK2B//SPRY1//RGS2//ARHGAP36//FAM13B//HPRT//ENPP5
GO:0001953	negative regulation of cell-matrix adhesion	Biological process	4	17	719	23448	7.6734	0.00151692	0.0349987	2.81904	ACVRL1//APOD//MMP14//THBS1
GO:0032098	regulation of appetite	Biological process	4	17	719	23448	7.6734	0.00151692	0.0349987	2.81904	NPFF//OPRM1//GHRL//POMC
GO:0009887	organ morphogenesis	Biological process	37	717	719	23448	1.6829	0.00153299	0.035174	2.81446	FGFR4//SPRY1//NAB1//COL5A1//TBX2//TTN//YAP1//SHOX2//FOXF1A//NOTCH1//WNT7B//THBS1//HOXA3//LHX1//SNAI1//OSR2//RPGR//CRB1//ABR//DLX2//GLI2//LAMA5//CNGA3//CASP6//GRXCR1//SERP1//HOXA6//HOXB6//HOXD9//HOXB2//ALX1//CSRNP1//EGLN1//LAMA1//TBX18//RELA//GMNN
GO:0006954	inflammatory response	Biological process	22	356	719	23448	2.01535	0.00158135	0.0360844	2.80097	F12//NOTCH1//CASP6//APOD//LYN//MIF//SAA1//RELA//TLR9//FOXF1A//AOAH//GHRL//ABR//HSPD1//CRH//KNG1//MAPKAPK2//THBS1//MEFV//PYCARD//IL34//HIST1H2BA
GO:0006887	exocytosis	Biological process	14	183	719	23448	2.4949	0.00159293	0.0361177	2.7978	LYN//SYT8//NAPB//CPLX1//PPP3CB//SYT9//FOXF1A//ABR//RAB5A//NOTCH1//REST//LLGL1//PIK3C2A//EXOC3L
GO:0048699	generation of neurons	Biological process	43	872	719	23448	1.60816	0.00160021	0.0361177	2.79582	LHX1//FEZF1//TUBB2B//NOTCH1//ULK1//WNT7B//ULK2//ATL1//BRSK2//GLI2//NRP1//LYN//PTK2B//CAMK1//RELA//GHRL//IGSF9//DBX1//DLX2//HPRT//SHC1//SMARCA1//DIAP1//LAMA1//SEPT2//RASGRF1//GPRIN1//RPGR//CRB1//GRXCR1//REST//DIXDC1//TCF3//CNGA3//MIF//FOXD4//HOXD9//OPRM1//SSH2//SHOX2//GOLGA2//CAPRIN2//TCF7L1
GO:0006195	purine nucleotide catabolic process	Biological process	36	696	719	23448	1.68683	0.00169595	0.0380719	2.77059	GNA12//GNAL//TUBB5//SRP54A//RASL11A//TUBB2B//ATL1//RAB5A//RASL10B//FXYD2//DHX15//ABCC1//CETN2//DDX56//MSH4//ATP2C2//SKIV2L2//DDX10//ABCA5//DHX29//TRANK1//ARFGAP3//GIT1//MLST8//RASGRF1//RASA2//ARHGEF10L//CASR//ABR//TSC1//PTK2B//SPRY1//RGS2//ARHGAP36//FAM13B//HPRT
GO:0035966	response to topologically incorrect protein	Biological process	7	57	719	23448	4.00498	0.00172823	0.0385879	2.7624	HSPD1//EIF2AK3//CCND1//DDIT3//WFS1//SERP1//F12
GO:0030073	insulin secretion	Biological process	11	126	719	23448	2.84708	0.00174379	0.0387271	2.75851	PPP3CB//SYT9//NNAT//SERP1//GHRL//CRH//OIT1//REST//NPFF//CPLX1//EIF2AK3
GO:0051128	regulation of cellular component organization	Biological process	51	1088	719	23448	1.52869	0.00181943	0.0401257	2.74007	FXYD2//IGFBP1//MYOCD//SSH2//DIAP1//GNA12//PTK2B//FGFR4//NOTCH1//SNAI1//NAPB//LYN//CAMK1//PHIP//ACVRL1//CDKN1A//TSPYL2//NDUFS3//CAPRIN2//NRP1//MAP3K1//MLST8//CTCF//SUMO1//TERF2//BMF//TSC1//DIXDC1//JMY//BTC//EIF5A2//LDLRAP1//HIP1//ULK1//ULK2//MIF//ABR//SHOX2//GOLGA2//C1QL3//RAB5A//ARHGEF10L//MYB//APOD//MMP14//GHRL//CSF2//RNF4//SENP6//SFPI1//COL5A1
GO:0034613	cellular protein localization	Biological process	34	649	719	23448	1.70848	0.00183209	0.0401257	2.73705	PACS1//GCKR//KPNA3//FAM53A//PHIP//AGXT//ERBB2IP//RPL11//IPO4//SRP14//SRP54A//KDELR2//NAPB//COPG2//COPB1//ADRBK2//TMEM48//CDKN1A//TMEM30A//RAB3IP//VCL//DIAP1//EMD//MPP5//APOD//TLR9//DMAP1//CAMK1//CHERP//TERF2//WFS1//CRB3//LAMA5//LDLRAP1
GO:0055074	calcium ion homeostasis	Biological process	17	249	719	23448	2.22652	0.00185148	0.0401257	2.73248	CASR//ITGB3//PRKCB//PYGM//CHERP//STIM2//GNG3//KNG1//OPRM1//PTK2B//SAA1//NPFF//GHRL//WFS1//DIAP1//LYN//CCDC109A
GO:0043549	regulation of kinase activity	Biological process	28	502	719	23448	1.81899	0.00185303	0.0401257	2.73212	CCND1//CDKN1A//CCNO//MAP3K1//MAP3K2//SHC1//THBS1//GHRL//ZFYVE28//WNT7B//HSPA2//ITGB3//GCKR//PTK2B//MIF//KNG1//LYN//RGS2//SPRY1//TLR9//MAGI3//MYOCD//TTN//TSPYL2//TSC1//AKAP13//CAMK1//RPTOR
GO:0072001	renal system development	Biological process	13	166	719	23448	2.55395	0.0018741	0.0401257	2.72721	SPRY1//APH1A//GLI2//LHX1//WFS1//TSC1//WNT7B//OSR2//MYOCD//ITGB3//FOXF1A//FOXD4//TBX18
GO:0007044	cell-substrate junction assembly	Biological process	6	43	719	23448	4.55051	0.00188724	0.0401257	2.72417	PTK2B//TSC1//ACVRL1//APOD//MMP14//ITGB3
GO:0032879	regulation of localization	Biological process	59	1305	719	23448	1.47441	0.00189675	0.0401257	2.72199	SEPT2//ITGB3//PTK2B//PPP3CB//SYT9//THBS1//ACVRL1//CRH//NAPB//PRKCB//GABBR1//SLC6A1//MIF//RAB5A//LAMA1//LAMA5//VCL//MAP3K1//DIAP1//FOXF1A//LYN//ABCC1//SNAI1//ABR//NNAT//SERP1//GHRL//STIM2//CAMK1//CDKN1A//KCNA4//KCNA7//KCNJ3//REST//KCND3//TMEM37//KCNT1//KCNG1//TPCN1//CATSPER4//EMD//APOD//TLR9//DMAP1//NOTCH1//OIT1//NPFF//LDLRAP1//HIP1//NRP1//SAA1//PYCARD//CHERP//CASR//WFS1//OPRM1//TMEM30A//MPP1//PLA…
GO:0065003	macromolecular complex assembly	Biological process	39	777	719	23448	1.63689	0.0019024	0.0401257	2.7207	TSPYL2//HIST3H2BA//HIST3H2A//HIST1H2BA//LLGL1//GMNN//DIAP1//NAPB//TTN//PTK2B//MAP3K1//MLST8//SUMO1//BMF//JMY//CCDC109A//EIF2A//EIF2AK3//LNX1//P2RX6//NACC1//ATL1//SLC6A1//HIP1//SEPT2//TUBB5//TUBB2B//LIPC//HGSNAT//HPRT//PCBD2//ACVRL1//PARVA//TSC1//TMEM48//MIF//CSF2//RNF4//SENP6
GO:0035088	establishment or maintenance of apical/basal cell polarity	Biological process	4	18	719	23448	7.2471	0.00190338	0.0401257	2.72047	LLGL1//FOXF1A//LAMA1//CRB3
GO:0061245	establishment or maintenance of bipolar cell polarity	Biological process	4	18	719	23448	7.2471	0.00190338	0.0401257	2.72047	LLGL1//FOXF1A//LAMA1//CRB3
GO:0072523	purine-containing compound catabolic process	Biological process	36	702	719	23448	1.67241	0.00195935	0.0409743	2.70789	GNA12//GNAL//TUBB5//SRP54A//RASL11A//TUBB2B//ATL1//RAB5A//RASL10B//FXYD2//DHX15//ABCC1//CETN2//DDX56//MSH4//ATP2C2//SKIV2L2//DDX10//ABCA5//DHX29//TRANK1//ARFGAP3//GIT1//MLST8//RASGRF1//RASA2//ARHGEF10L//CASR//ABR//TSC1//PTK2B//SPRY1//RGS2//ARHGAP36//FAM13B//HPRT
GO:0051130	positive regulation of cellular component organization	Biological process	26	456	719	23448	1.85945	0.00196337	0.0409743	2.707	NOTCH1//SNAI1//LYN//PTK2B//CAMK1//MAP3K1//MLST8//SUMO1//TERF2//BMF//JMY//BTC//EIF5A2//LDLRAP1//HIP1//MIF//ABR//SHOX2//GOLGA2//DIXDC1//CAPRIN2//ARHGEF10L//MYB//TSC1//GHRL//CSF2
GO:0045934	negative regulation of nucleobase-containing compound metabolic process	Biological process	43	882	719	23448	1.58993	0.00198168	0.0411495	2.70297	DLX2//FOXD4//GLI2//FOXF1A//MYB//REST//SHOX2//SNAI1//BHLHE40//TBL1X//TBX2//TDG//WNT7B//DMAP1//NKAP//MTDH//IFT172//FEZF1//NFX1//TBX18//OSR2//MYOCD//ALX1//GLIS3//OPRM1//RXFP2//GABBR1//TSPYL2//GMNN//BIRC5//CTCF//LHX1//NAB1//RELA//SFPI1//TCF7L1//SUMO1//SET//NACC1//MYST1//ZFP438//TERF2//SFSWAP
GO:0007169	transmembrane receptor protein tyrosine kinase signaling pathway	Biological process	21	340	719	23448	2.01427	0.00201054	0.0415412	2.69669	ZFYVE28//BTC//PTK2B//SHC1//PHIP//FGFR4//APOD//LECT1//PRKCB//NRP1//THBS1//SPRY1//FGFBP3//RELA//CSRNP1//EIF2AK3//MAPKAPK2//MAPK14//ULK1//GFRA2//LYN
GO:0090276	regulation of peptide hormone secretion	Biological process	10	110	719	23448	2.96472	0.0020606	0.0422439	2.68601	PPP3CB//SYT9//NNAT//SERP1//GHRL//CRH//OIT1//REST//NPFF//GABBR1
GO:0009207	purine ribonucleoside triphosphate catabolic process	Biological process	34	654	719	23448	1.69542	0.00207413	0.0422439	2.68316	GNA12//GNAL//TUBB5//SRP54A//RASL11A//TUBB2B//ATL1//RAB5A//RASL10B//FXYD2//DHX15//ABCC1//CETN2//DDX56//MSH4//ATP2C2//SKIV2L2//DDX10//ABCA5//DHX29//TRANK1//ARFGAP3//GIT1//MLST8//RASGRF1//RASA2//ARHGEF10L//ABR//TSC1//PTK2B//SPRY1//RGS2//ARHGAP36//FAM13B
GO:0007049	cell cycle	Biological process	51	1095	719	23448	1.51891	0.0020769	0.0422439	2.68258	MAPK14//CCND1//CDKN1A//CCNO//TCF3//MYB//BIRC5//PHF13//SYCP3//WFS1//RBM38//DDIT3//THBS1//JMY//SEPT2//CETN2//PPP2R2D//NEK9//MSH4//PIWIL2//MAPK1IP1//TDRD1//PIWIL4//HSPA2//SPIN1//MAPKAPK2//ACTR2//MYOCD//GMNN//BTC//TUBB5//MIF//RNF4//SENP6//CAST//MAK//MCM4//RBBP4//RGS2//SEPT8//TERF2//CAMK1//TSPYL2//CKS1B//2610002M06RIK//PARD3B//UHRF2//CDK17//MDC1//TACC1//DIXDC1
GO:0048878	chemical homeostasis	Biological process	37	730	719	23448	1.65294	0.00208524	0.0422439	2.68084	GCKR//WFS1//CASR//ITGB3//PRKCB//PYGM//CHERP//STIM2//GNG3//KNG1//OPRM1//PTK2B//SAA1//NPFF//GHRL//CHRNA1//EIF2AK3//MPP5//WNT7B//EGLN1//CRH//PPP3CB//CHRNE//NTSR2//NAB1//TSC1//EIF2B5//FGFR4//LIPC//NPC2//LDLRAP1//DIAP1//LYN//CCDC109A//FBXL5//SLC25A28//GRID2
GO:0009203	ribonucleoside triphosphate catabolic process	Biological process	34	655	719	23448	1.69283	0.00212573	0.042855	2.67249	GNA12//GNAL//TUBB5//SRP54A//RASL11A//TUBB2B//ATL1//RAB5A//RASL10B//FXYD2//DHX15//ABCC1//CETN2//DDX56//MSH4//ATP2C2//SKIV2L2//DDX10//ABCA5//DHX29//TRANK1//ARFGAP3//GIT1//MLST8//RASGRF1//RASA2//ARHGEF10L//ABR//TSC1//PTK2B//SPRY1//RGS2//ARHGAP36//FAM13B
GO:0060070	canonical Wnt receptor signaling pathway	Biological process	13	169	719	23448	2.50861	0.00219621	0.0440621	2.65833	EMD//TBX18//DDIT3//NOTCH1//FAM123A//YAP1//CAPRIN2//DIXDC1//RAB5A//CCND1//TBL1X//TCF7L1//WNT7B
GO:0034655	nucleobase-containing compound catabolic process	Biological process	37	733	719	23448	1.64617	0.00223477	0.0444315	2.65077	GNA12//GNAL//TUBB5//SRP54A//RASL11A//TUBB2B//ATL1//RAB5A//RASL10B//FXYD2//DHX15//ABCC1//CETN2//DDX56//MSH4//ATP2C2//SKIV2L2//DDX10//ABCA5//DHX29//TRANK1//ENPP5//ARFGAP3//GIT1//MLST8//RASGRF1//RASA2//ARHGEF10L//CASR//ABR//TSC1//PTK2B//SPRY1//RGS2//ARHGAP36//FAM13B//HPRT
GO:0043085	positive regulation of catalytic activity	Biological process	41	836	719	23448	1.59939	0.00224549	0.0444315	2.64869	MAP3K1//MAP3K2//SHC1//THBS1//GHRL//EIF2AK3//HSPD1//PYCARD//HIP1//GNAL//RXFP2//OPRM1//NTSR2//ITK//WNT7B//MMP14//HSPA2//ITGB3//RASGRF1//RASA2//ARHGEF10L//CASR//ABR//TSC1//PTK2B//GCKR//REST//MIF//TLR9//MAGI3//RGS2//ARFGAP3//ARHGAP36//GIT1//FAM13B//LYN//CCND1//FGFR4//CAMK1//RPTOR//APH1A
GO:0009790	embryo development	Biological process	43	888	719	23448	1.57918	0.00224672	0.0444315	2.64845	ACVRL1//GLI2//GNA12//FOXF1A//MYB//NOTCH1//TERF2//TTN//WNT7B//LHX1//SNAI1//PRKDC//TBX18//RIPPLY2//GINS1//IFT172//TSC1//ALX1//CSF2//YAP1//TCF7L1//LAMA5//AMBRA1//SHOX2//SP8//OSR2//HOXD9//ABR//LAMA1//AI597479//DLX2//HOXA3//HOXA6//HOXB6//HOXB2//HOXC5//KRT8//EGLN1//NSDHL//BIRC5//FOXD4//THBD//LSR
GO:0030182	neuron differentiation	Biological process	39	785	719	23448	1.62021	0.0022754	0.0447854	2.64294	NOTCH1//ULK1//WNT7B//ULK2//ATL1//BRSK2//GLI2//NRP1//FEZF1//LHX1//LYN//PTK2B//CAMK1//GHRL//IGSF9//DBX1//DLX2//HPRT//DIAP1//LAMA1//SEPT2//RASGRF1//SHC1//GPRIN1//RPGR//CRB1//GRXCR1//REST//DIXDC1//TCF3//CNGA3//MIF//FOXD4//HOXD9//SSH2//SHOX2//GOLGA2//CAPRIN2//SMARCA1
GO:0009146	purine nucleoside triphosphate catabolic process	Biological process	34	658	719	23448	1.68512	0.0022872	0.0448054	2.6407	GNA12//GNAL//TUBB5//SRP54A//RASL11A//TUBB2B//ATL1//RAB5A//RASL10B//FXYD2//DHX15//ABCC1//CETN2//DDX56//MSH4//ATP2C2//SKIV2L2//DDX10//ABCA5//DHX29//TRANK1//ARFGAP3//GIT1//MLST8//RASGRF1//RASA2//ARHGEF10L//ABR//TSC1//PTK2B//SPRY1//RGS2//ARHGAP36//FAM13B
GO:0042692	muscle cell differentiation	Biological process	17	255	719	23448	2.17413	0.00237685	0.046343	2.624	TBX2//CHRNA1//RBM38//MYOCD//TMOD1//TTN//EMD//KRT8//NOTCH1//RCAN1//SHOX2//FOXF1A//WNT7B//TBX18//MAPK14//CAMK1//TSC1
GO:0017148	negative regulation of translation	Biological process	6	45	719	23448	4.34826	0.00239443	0.0464676	2.6208	EIF2AK3//EIF2B5//EIF2C4//SRP14//TSC1//CAPRIN2
GO:0051172	negative regulation of nitrogen compound metabolic process	Biological process	43	893	719	23448	1.57034	0.00249059	0.048109	2.6037	DLX2//FOXD4//GLI2//FOXF1A//MYB//REST//SHOX2//SNAI1//BHLHE40//TBL1X//TBX2//TDG//WNT7B//DMAP1//NKAP//MTDH//IFT172//FEZF1//NFX1//TBX18//OSR2//MYOCD//ALX1//GLIS3//OPRM1//RXFP2//GABBR1//TSPYL2//GMNN//BIRC5//CTCF//LHX1//NAB1//RELA//SFPI1//TCF7L1//SUMO1//SET//NACC1//MYST1//ZFP438//TERF2//SFSWAP
GO:0002791	regulation of peptide secretion	Biological process	10	113	719	23448	2.88601	0.00251459	0.0481248	2.59953	PPP3CB//SYT9//NNAT//SERP1//GHRL//CRH//OIT1//REST//NPFF//GABBR1
GO:0090087	regulation of peptide transport	Biological process	10	113	719	23448	2.88601	0.00251459	0.0481248	2.59953	PPP3CB//SYT9//NNAT//SERP1//GHRL//CRH//OIT1//REST//NPFF//GABBR1
GO:0051247	positive regulation of protein metabolic process	Biological process	27	489	719	23448	1.80066	0.00254808	0.048542	2.59379	CCND1//CRH//HSPA2//MIF//GHRL//SENP2//IL34//ADRBK2//PHIP//PTK2B//THBS1//SERP1//PIWIL2//WFS1//SUMO1//CAPRIN2//CSF2//LYN//TLR9//RELA//ITCH//FGFR4//EIF5A2//ITGB3//NRP1//MLST8//MYB
GO:0072503	cellular divalent inorganic cation homeostasis	Biological process	17	257	719	23448	2.15721	0.0025775	0.0487007	2.5888	CASR//ITGB3//PRKCB//PYGM//CHERP//STIM2//GNG3//KNG1//OPRM1//PTK2B//SAA1//NPFF//GHRL//WFS1//DIAP1//LYN//CCDC109A
GO:0009143	nucleoside triphosphate catabolic process	Biological process	34	663	719	23448	1.67241	0.00257986	0.0487007	2.5884	GNA12//GNAL//TUBB5//SRP54A//RASL11A//TUBB2B//ATL1//RAB5A//RASL10B//FXYD2//DHX15//ABCC1//CETN2//DDX56//MSH4//ATP2C2//SKIV2L2//DDX10//ABCA5//DHX29//TRANK1//ARFGAP3//GIT1//MLST8//RASGRF1//RASA2//ARHGEF10L//ABR//TSC1//PTK2B//SPRY1//RGS2//ARHGAP36//FAM13B
GO:0032270	positive regulation of cellular protein metabolic process	Biological process	24	418	719	23448	1.87246	0.00262595	0.0493126	2.58071	CCND1//CRH//HSPA2//MIF//GHRL//SENP2//IL34//ADRBK2//PHIP//PTK2B//THBS1//SERP1//PIWIL2//WFS1//SUMO1//CAPRIN2//CSF2//LYN//FGFR4//EIF5A2//ITGB3//NRP1//MLST8//MYB
GO:0034621	cellular macromolecular complex subunit organization	Biological process	26	466	719	23448	1.81955	0.00263602	0.0493126	2.57905	TSPYL2//HIST3H2BA//HIST3H2A//HIST1H2BA//MTRF1L//SSH2//GHRL//DIAP1//NAPB//CTCF//TTN//PTK2B//MAP3K1//MLST8//JMY//SYCP3//KIF5B//EIF2A//EIF5A2//HIP1//SEPT2//TUBB5//TUBB2B//TMEM48//RNF4//SENP6
GO:0001935	endothelial cell proliferation	Biological process	8	78	719	23448	3.34482	0.00266552	0.0496408	2.57422	ACVRL1//LECT1//THBS1//GHRL//ITGB3//KNG1//RPTOR//VASH2
GO:0048041	focal adhesion assembly	Biological process	5	32	719	23448	5.09562	0.0027086	0.0502179	2.56726	TSC1//ACVRL1//APOD//MMP14//PTK2B
GO:0046879	hormone secretion	Biological process	14	194	719	23448	2.35344	0.00273662	0.0505119	2.56279	LYN//PPP3CB//SYT9//EXOC3L//CPLX1//EIF2AK3//NPFF//NNAT//SERP1//GHRL//CRH//OIT1//REST//GABBR1
GO:0006950	response to stress	Biological process	80	1913	719	23448	1.3638	0.00280652	0.0515694	2.55183	APLF//ULK1//MAPK14//APOD//RAD23B//PYGM//EGLN1//MAPKAPK2//TLR9//HSPD1//F12//NOTCH1//CASP6//LYN//MIF//EIF2AK3//RELA//SAA1//CEBPE//KNG1//THBD//PRKDC//CETN2//JMY//SMC5//MDC1//CCNO//SLK//MSH4//CRH//THBS1//MEFV//PYCARD//IL34//HIST1H2BA//MAP3K1//CCND1//CDKN1A//YAP1//IKBKE//FBXO45//RBM38//ABCC1//SELK//DDIT3//CASR//IRAK4//WNT7B//EIF2B5//FOXF1A//OPRM1//ITGB3//WFS1//SERP1//TERF2//TRPM2//ACVRL1//COL5A1//MUST…
GO:0002062	chondrocyte differentiation	Biological process	7	62	719	23448	3.682	0.00281875	0.0515694	2.54994	EIF2AK3//SHOX2//GLI2//RELA//MAPK14//OSR2//CYTL1
GO:0034329	cell junction assembly	Biological process	8	79	719	23448	3.30248	0.00288796	0.052604	2.53941	ITGB3//VCL//PTK2B//TSC1//ACVRL1//APOD//MMP14//SNAI1
GO:0010508	positive regulation of autophagy	Biological process	3	10	719	23448	9.78359	0.00293211	0.0526806	2.53282	ULK1//MTDH//TLR9
GO:0045197	establishment or maintenance of epithelial cell apical/basal polarity	Biological process	3	10	719	23448	9.78359	0.00293211	0.0526806	2.53282	FOXF1A//LAMA1//CRB3
GO:0060033	anatomical structure regression	Biological process	3	10	719	23448	9.78359	0.00293211	0.0526806	2.53282	GLI2//SFPI1//WNT7B
GO:0006259	DNA metabolic process	Biological process	35	694	719	23448	1.6447	0.00294291	0.0526806	2.53122	APLF//MCM4//RBBP4//GINS1//RFC5//RAD23B//PRKDC//TERF2//TSPYL2//HIST3H2BA//HIST3H2A//HIST1H2BA//CETN2//JMY//SMC5//MDC1//CCNO//SLK//MSH4//CTCF//PHF13//GMNN//TRANK1//TCF3//SYCP3//PIWIL2//TDRD1//PIWIL4//SFPI1//CSF2//GLI2//SHC1//HSPD1//CDKN1A//FGFR4
GO:0045184	establishment of protein localization	Biological process	47	1008	719	23448	1.5206	0.00299781	0.053433	2.5232	PACS1//GCKR//KPNA3//FAM53A//PHIP//AGXT//ERBB2IP//RPL11//IPO4//SRP14//SRP54A//NAPB//COPG2//COPB1//ADRBK2//SERP1//ARFGAP3//SYS1//KDELR2//2610002M06RIK//TMEM48//SENP2//RRBP1//EIF5A2//RAB3IP//RAB39//RAB5A//DOPEY1//CDKN1A//EMD//APOD//TLR9//LSR//DMAP1//CAMK1//LYN//MIF//SAA1//PYCARD//CHERP//OPRM1//WFS1//TMEM30A//NOTCH1//LAMA5//MPP5//LDLRAP1
GO:0051338	regulation of transferase activity	Biological process	28	521	719	23448	1.75266	0.00313417	0.0556248	2.50388	CCND1//CDKN1A//CCNO//MAP3K1//MAP3K2//SHC1//THBS1//GHRL//ZFYVE28//WNT7B//HSPA2//ITGB3//GCKR//PTK2B//MIF//KNG1//LYN//RGS2//SPRY1//TLR9//MAGI3//MYOCD//TTN//TSPYL2//TSC1//AKAP13//CAMK1//RPTOR
GO:0030036	actin cytoskeleton organization	Biological process	21	354	719	23448	1.93461	0.00323784	0.0572202	2.48974	EPS8//PTK2B//SSH2//GHRL//DIAP1//TMOD1//TTN//MAP3K1//MLST8//LLGL1//CDC42BPB//SHC1//TSC1//DIXDC1//JMY//KRT8//ARHGEF10L//CTTNBP2//PARVA//ACTR2//ABR
GO:0044270	cellular nitrogen compound catabolic process	Biological process	37	750	719	23448	1.60886	0.00326951	0.0575351	2.48552	GNA12//GNAL//TUBB5//SRP54A//RASL11A//TUBB2B//ATL1//RAB5A//RASL10B//FXYD2//DHX15//ABCC1//CETN2//DDX56//MSH4//ATP2C2//SKIV2L2//DDX10//ABCA5//DHX29//TRANK1//ENPP5//ARFGAP3//GIT1//MLST8//RASGRF1//RASA2//ARHGEF10L//CASR//ABR//TSC1//PTK2B//SPRY1//RGS2//ARHGAP36//FAM13B//HPRT
GO:0050796	regulation of insulin secretion	Biological process	9	99	719	23448	2.96472	0.00339033	0.0594094	2.46976	NNAT//SERP1//GHRL//CRH//PPP3CB//OIT1//REST//NPFF//SYT9
GO:0008104	protein localization	Biological process	56	1258	719	23448	1.45172	0.00340782	0.059465	2.46752	PACS1//GCKR//KPNA3//FAM53A//PHIP//AGXT//ERBB2IP//RPL11//IPO4//SRP14//SRP54A//KDELR2//NAPB//COPG2//COPB1//ADRBK2//SERP1//ARFGAP3//SYS1//2610002M06RIK//TMEM48//SENP2//RRBP1//EIF5A2//RAB3IP//RAB39//RAB5A//DOPEY1//BIRC5//SEPT2//NNAT//CAMK1//CDKN1A//TMEM30A//VCL//NIN//DIAP1//EMD//MPP5//APOD//TLR9//LSR//DMAP1//LYN//MIF//SAA1//PYCARD//CHERP//OPRM1//TERF2//WFS1//NOTCH1//CRB3//LAMA5//LDLRAP1//ULK1
GO:0046777	protein autophosphorylation	Biological process	13	178	719	23448	2.38177	0.00344546	0.0596208	2.46275	GFRA2//EIF2AK3//FGFR4//GRK5//LYN//MAK//PHKA1//SLK//ULK1//MAP3K1//MAPK14//ULK2//STK33
GO:0071902	positive regulation of protein serine/threonine kinase activity	Biological process	13	178	719	23448	2.38177	0.00344546	0.0596208	2.46275	SHC1//THBS1//GHRL//WNT7B//MAP3K1//HSPA2//MIF//PTK2B//TLR9//MAGI3//CCND1//CAMK1//RPTOR
GO:0001937	negative regulation of endothelial cell proliferation	Biological process	4	21	719	23448	6.2118	0.00346097	0.0596408	2.4608	ACVRL1//LECT1//THBS1//GHRL
GO:0072507	divalent inorganic cation homeostasis	Biological process	17	265	719	23448	2.09209	0.00352671	0.0604471	2.45263	CASR//ITGB3//PRKCB//PYGM//CHERP//STIM2//GNG3//KNG1//OPRM1//PTK2B//SAA1//NPFF//GHRL//WFS1//DIAP1//LYN//CCDC109A
GO:0051046	regulation of secretion	Biological process	23	404	719	23448	1.85662	0.00353688	0.0604471	2.45138	PPP3CB//SYT9//CRH//NAPB//GABBR1//SLC6A1//PRKCB//NNAT//SERP1//GHRL//LYN//FOXF1A//ABR//RAB5A//NOTCH1//REST//OIT1//NPFF//MIF//SAA1//PYCARD//OPRM1//PLA2R1
GO:0046903	secretion	Biological process	32	626	719	23448	1.66707	0.00356394	0.0606599	2.44807	GHRL//LYN//CPLX1//LLGL1//PIK3C2A//EXOC3L//SYT8//CCND1//CDO1//EIF2AK3//PPP3CB//SYT9//CRH//NAPB//GABBR1//SLC6A1//PRKCB//NPFF//NNAT//SERP1//FOXF1A//ABR//RAB5A//NOTCH1//REST//OIT1//AGXT//MIF//SAA1//PYCARD//OPRM1//PLA2R1
GO:0048705	skeletal system morphogenesis	Biological process	13	179	719	23448	2.36847	0.00361414	0.0612634	2.44199	NAB1//THBS1//OSR2//DLX2//LHX1//HOXA3//HOXA6//HOXB6//HOXD9//HOXB2//ALX1//SHOX2//CSRNP1
GO:0042770	signal transduction in response to DNA damage	Biological process	8	82	719	23448	3.18165	0.00364291	0.0614999	2.43855	CDKN1A//RBM38//IKBKE//MIF//PHLDA3//PLA2R1//SNAI1//MAPK14
GO:0051051	negative regulation of transport	Biological process	17	266	719	23448	2.08422	0.00366342	0.0615093	2.43611	PTK2B//CRH//THBS1//PRKCB//GABBR1//STIM2//ITGB3//EMD//APOD//FOXF1A//ABR//NOTCH1//REST//OIT1//NPFF//GHRL//OPRM1
GO:0055082	cellular chemical homeostasis	Biological process	29	552	719	23448	1.71331	0.00368412	0.0615093	2.43367	GCKR//CASR//ITGB3//PRKCB//PYGM//CHERP//STIM2//GNG3//KNG1//OPRM1//PTK2B//SAA1//NPFF//GHRL//CHRNA1//EIF2AK3//MPP5//WFS1//CRH//PPP3CB//CHRNE//NTSR2//NAB1//TSC1//EIF2B5//DIAP1//LYN//CCDC109A//GRID2
GO:0007009	plasma membrane organization	Biological process	7	65	719	23448	3.51206	0.00368822	0.0615093	2.43318	MPP5//COL5A1//CRB3//PACS1//LAMA5//LDLRAP1//CRB1
GO:0009888	tissue development	Biological process	50	1100	719	23448	1.48236	0.0037027	0.0615093	2.43148	NRP1//LAMA5//LHX1//SNAI1//FOXD4//NOTCH1//IFT172//TSC1//ALX1//LECT1//NSDHL//RELA//APCDD1//GLI2//VCL//LAMA1//HOXB2//MAPK14//OSR2//CYTL1//EIF2AK3//SHOX2//YAP1//FOXF1A//THBS1//HOXD9//FLNB//CHRNA1//RBM38//MYOCD//TBX18//WNT7B//CCND1//EMD//MUSTN1//COL5A1//TCF7L1//CRB3//ACVRL1//NAB1//GHRL//TBX2//TTN//RCAN1//DLX2//HOXA3//EGLN1//GATA5//PLXNA1//FGFR4
GO:0031589	cell-substrate adhesion	Biological process	13	180	719	23448	2.35531	0.00378946	0.0626998	2.42142	TSC1//THBS1//PTK2B//ITGB3//ITGB5//LYPD3//FOXF1A//NOTCH1//LAMA5//ACVRL1//APOD//MMP14//RPL29
GO:0019725	cellular homeostasis	Biological process	32	629	719	23448	1.65911	0.00382589	0.0630512	2.41727	GCKR//DDIT3//GRXCR1//CASR//ITGB3//PRKCB//PYGM//CHERP//STIM2//GNG3//KNG1//OPRM1//PTK2B//SAA1//NPFF//GHRL//CHRNA1//EIF2AK3//MPP5//WFS1//CRH//PPP3CB//CHRNE//NTSR2//NAB1//TSC1//EIF2B5//LARGE//DIAP1//LYN//CCDC109A//GRID2
GO:0048858	cell projection morphogenesis	Biological process	24	431	719	23448	1.81598	0.00386372	0.063423	2.41299	NOTCH1//ULK1//WNT7B//ULK2//ATL1//BRSK2//GLI2//NRP1//FEZF1//LHX1//LAMA5//RPGR//IFT172//RAB3IP//MIF//HPRT//FOXD4//SSH2//SHOX2//GOLGA2//DIXDC1//CAPRIN2//PARVA//ITGB3
GO:0009743	response to carbohydrate stimulus	Biological process	8	83	719	23448	3.14332	0.00392579	0.0641882	2.40607	CASP6//NNAT//THBS1//EIF2B5//GCKR//CRH//PPP3CB//PRKCB
GO:0042592	homeostatic process	Biological process	48	1050	719	23448	1.49083	0.00396616	0.0645939	2.40163	PRKDC//TERF2//GCKR//LYN//MIF//WFS1//DDIT3//GRXCR1//CASR//ITGB3//PRKCB//PYGM//CHERP//STIM2//GNG3//KNG1//OPRM1//PTK2B//SAA1//NPFF//GHRL//CHRNA1//SFPI1//TLR9//EIF2AK3//MPP5//WNT7B//EGLN1//HOXB6//CRH//PPP3CB//CHRNE//NTSR2//NAB1//TSC1//EIF2B5//FGFR4//LIPC//NPC2//LDLRAP1//MAPK14//LARGE//VPREB2//DIAP1//CCDC109A//FBXL5//SLC25A28//GRID2
GO:0009150	purine ribonucleotide metabolic process	Biological process	35	708	719	23448	1.61217	0.00403022	0.0650699	2.39467	GNA12//GNAL//TUBB5//SRP54A//RASL11A//TUBB2B//ATL1//RAB5A//RASL10B//FXYD2//DHX15//ABCC1//CETN2//DDX56//MSH4//ATP2C2//SKIV2L2//DDX10//ABCA5//DHX29//TRANK1//HPRT//ARFGAP3//GIT1//MLST8//RASGRF1//RASA2//ARHGEF10L//ABR//TSC1//PTK2B//SPRY1//RGS2//ARHGAP36//FAM13B
GO:0006305	DNA alkylation	Biological process	5	35	719	23448	4.65885	0.0040491	0.0650699	2.39264	CTCF//PIWIL2//TDRD1//PIWIL4//SFPI1
GO:0006306	DNA methylation	Biological process	5	35	719	23448	4.65885	0.0040491	0.0650699	2.39264	CTCF//PIWIL2//TDRD1//PIWIL4//SFPI1
GO:0006325	chromatin organization	Biological process	25	457	719	23448	1.78402	0.00405805	0.0650699	2.39168	TSPYL2//HIST3H2BA//HIST3H2A//HIST1H2BA//MYB//RBBP4//SMARCA1//CTR9//CTCF//PADI4//PRKCB//DMAP1//MYST1//KDM4C//CHD9//TDRD3//PHF13//PRMT8//MYOCD//SYCP3//SFPI1//TCF3//TADA2A//BRPF3//REST
GO:0001952	regulation of cell-matrix adhesion	Biological process	6	50	719	23448	3.91344	0.00410652	0.0654232	2.38653	THBS1//PTK2B//TSC1//ACVRL1//APOD//MMP14
GO:0009914	hormone transport	Biological process	14	203	719	23448	2.2491	0.0041116	0.0654232	2.38599	LYN//PPP3CB//SYT9//EXOC3L//CPLX1//EIF2AK3//NPFF//NNAT//SERP1//GHRL//CRH//GABBR1//OIT1//REST
GO:0009205	purine ribonucleoside triphosphate metabolic process	Biological process	34	684	719	23448	1.62106	0.00418693	0.0663676	2.3781	GNA12//GNAL//TUBB5//SRP54A//RASL11A//TUBB2B//ATL1//RAB5A//RASL10B//FXYD2//DHX15//ABCC1//CETN2//DDX56//MSH4//ATP2C2//SKIV2L2//DDX10//ABCA5//DHX29//TRANK1//ARFGAP3//GIT1//MLST8//RASGRF1//RASA2//ARHGEF10L//ABR//TSC1//PTK2B//SPRY1//RGS2//ARHGAP36//FAM13B
GO:0032989	cellular component morphogenesis	Biological process	36	736	719	23448	1.59515	0.00422335	0.0664689	2.37434	VPREB2//MAPK14//KRT8//NOTCH1//SNAI1//LECT1//ULK1//WNT7B//ULK2//ATL1//BRSK2//GLI2//NRP1//FEZF1//LHX1//DIAP1//GNA12//PTK2B//PHIP//TMOD1//TTN//MPP5//LAMA5//RPGR//IFT172//RAB3IP//MIF//HPRT//FOXD4//ITGB3//SSH2//SHOX2//GOLGA2//DIXDC1//CAPRIN2//PARVA
GO:0017157	regulation of exocytosis	Biological process	8	84	719	23448	3.1059	0.00422533	0.0664689	2.37414	NAPB//SYT9//LYN//FOXF1A//ABR//RAB5A//NOTCH1//REST
GO:0009056	catabolic process	Biological process	74	1776	719	23448	1.35883	0.00439002	0.068799	2.35753	ULK1//ITCH//LNX1//RBBP6//MAP3K1//FBXO45//PYGM//PDHB//DLAT//GNA12//GNAL//TUBB5//SRP54A//RASL11A//TUBB2B//ATL1//RAB5A//RASL10B//FXYD2//DHX15//ABCC1//CETN2//DDX56//MSH4//ATP2C2//SKIV2L2//DDX10//ABCA5//DHX29//TRANK1//EIF2C4//LSM6//UHRF2//USP7//USP24//ULK2//AMBRA1//BCKDK//ENPP5//MTDH//TLR9//LIPC//PLD3//SRD5A3//NCOA7//CDO1//CAST//AFG3L1//WFS1//ERLIN2//FBXL5//ARFGAP3//GIT1//MLST8//RASGRF1//RASA2//ARHGEF…
GO:0034330	cell junction organization	Biological process	9	103	719	23448	2.84959	0.00441489	0.0689287	2.35508	ITGB3//VCL//CRB3//PTK2B//TSC1//ACVRL1//APOD//MMP14//SNAI1
GO:0009199	ribonucleoside triphosphate metabolic process	Biological process	34	687	719	23448	1.61398	0.00447452	0.0695981	2.34925	GNA12//GNAL//TUBB5//SRP54A//RASL11A//TUBB2B//ATL1//RAB5A//RASL10B//FXYD2//DHX15//ABCC1//CETN2//DDX56//MSH4//ATP2C2//SKIV2L2//DDX10//ABCA5//DHX29//TRANK1//ARFGAP3//GIT1//MLST8//RASGRF1//RASA2//ARHGEF10L//ABR//TSC1//PTK2B//SPRY1//RGS2//ARHGAP36//FAM13B
GO:0016477	cell migration	Biological process	35	713	719	23448	1.60087	0.00449367	0.0696351	2.3474	FOXD4//LAMA5//LHX1//FEZF1//TUBB2B//ITGB3//THBS1//ACVRL1//MIF//RAB5A//DIXDC1//ULK1//LAMA1//VCL//MAP3K1//DIAP1//FOXF1A//LYN//ABCC1//PTK2B//SNAI1//ABR//PRKDC//COL5A1//NRP1//SAA1//SELPLG//PODXL2//HIST1H2BA//MPP1//APOD//FGFR4//MMP14//TMEM18//CDC42BPB
GO:0033554	cellular response to stress	Biological process	40	844	719	23448	1.54559	0.0045314	0.0699587	2.34377	APLF//ULK1//MAPK14//RAD23B//PRKDC//CETN2//JMY//SMC5//MDC1//CCNO//SLK//MSH4//CCND1//CDKN1A//LYN//MAPKAPK2//YAP1//IKBKE//FBXO45//RBM38//DDIT3//EIF2AK3//CASR//MAP3K1//IRAK4//WNT7B//MIF//WFS1//SERP1//TERF2//EIF2B5//PHLDA3//PTK2B//TLR9//MAGI3//PLA2R1//SNAI1//DIXDC1//ITCH//OPRM1
GO:0090278	negative regulation of peptide hormone secretion	Biological process	5	36	719	23448	4.52944	0.00458559	0.0705331	2.33861	OIT1//REST//NPFF//GHRL//CRH
GO:0040011	locomotion	Biological process	43	925	719	23448	1.51602	0.0046633	0.0714638	2.33131	CATSPER4//FOXD4//LAMA5//LHX1//FEZF1//TUBB2B//ITGB3//CCR8//CMTM8//CMTM4//GLI2//NRP1//THBS1//ACVRL1//MIF//RAB5A//COL5A1//FGFR4//MMP14//SNAI1//TMEM18//CDC42BPB//DIXDC1//ULK1//LAMA1//VCL//MAP3K1//DIAP1//FOXF1A//LYN//ABCC1//PTK2B//ABR//PRKDC//GHRL//TTN//SAA1//SELPLG//PODXL2//JMY//HIST1H2BA//MPP1//APOD
GO:0009144	purine nucleoside triphosphate metabolic process	Biological process	34	691	719	23448	1.60464	0.00488387	0.0743432	2.31124	GNA12//GNAL//TUBB5//SRP54A//RASL11A//TUBB2B//ATL1//RAB5A//RASL10B//FXYD2//DHX15//ABCC1//CETN2//DDX56//MSH4//ATP2C2//SKIV2L2//DDX10//ABCA5//DHX29//TRANK1//ARFGAP3//GIT1//MLST8//RASGRF1//RASA2//ARHGEF10L//ABR//TSC1//PTK2B//SPRY1//RGS2//ARHGAP36//FAM13B
GO:0071363	cellular response to growth factor stimulus	Biological process	11	144	719	23448	2.49119	0.00490771	0.0743432	2.30912	FGFR4//LECT1//PRKCB//NRP1//MAPKAPK2//THBS1//SPRY1//FGFBP3//GATA5//EMD//MAPK14
GO:0044248	cellular catabolic process	Biological process	65	1531	719	23448	1.38457	0.0049385	0.0743432	2.3064	ULK1//ITCH//LNX1//RBBP6//MAP3K1//FBXO45//GNA12//GNAL//TUBB5//SRP54A//RASL11A//TUBB2B//ATL1//RAB5A//RASL10B//FXYD2//DHX15//ABCC1//CETN2//DDX56//MSH4//ATP2C2//SKIV2L2//DDX10//ABCA5//DHX29//TRANK1//EIF2C4//LSM6//UHRF2//USP7//USP24//ULK2//AMBRA1//BCKDK//ENPP5//MTDH//TLR9//SRD5A3//LIPC//CDO1//WFS1//ERLIN2//FBXL5//ARFGAP3//GIT1//MLST8//RASGRF1//RASA2//ARHGEF10L//RAD23B//SUMO1//CASR//ABR//TSC1//PTK2B//S…
GO:0048870	cell motility	Biological process	37	770	719	23448	1.56707	0.00498905	0.0743432	2.30198	CATSPER4//FOXD4//LAMA5//LHX1//FEZF1//TUBB2B//ITGB3//THBS1//ACVRL1//MIF//RAB5A//COL5A1//FGFR4//MMP14//NRP1//SNAI1//TMEM18//CDC42BPB//DIXDC1//ULK1//LAMA1//VCL//MAP3K1//DIAP1//FOXF1A//LYN//ABCC1//PTK2B//ABR//PRKDC//SAA1//SELPLG//PODXL2//JMY//HIST1H2BA//MPP1//APOD
GO:0051674	localization of cell	Biological process	37	770	719	23448	1.56707	0.00498905	0.0743432	2.30198	CATSPER4//FOXD4//LAMA5//LHX1//FEZF1//TUBB2B//ITGB3//THBS1//ACVRL1//MIF//RAB5A//COL5A1//FGFR4//MMP14//NRP1//SNAI1//TMEM18//CDC42BPB//DIXDC1//ULK1//LAMA1//VCL//MAP3K1//DIAP1//FOXF1A//LYN//ABCC1//PTK2B//ABR//PRKDC//SAA1//SELPLG//PODXL2//JMY//HIST1H2BA//MPP1//APOD
GO:0046942	carboxylic acid transport	Biological process	13	186	719	23448	2.27933	0.00499143	0.0743432	2.30177	SEPT2//ABCC1//SLC25A22//SLC36A1//SLC6A1//SLC6A15//THBS1//GABBR1//SLC10A3//SLC46A1//AGXT//MIF//PLA2R1
GO:0006986	response to unfolded protein	Biological process	6	52	719	23448	3.76292	0.00499734	0.0743432	2.30126	CCND1//DDIT3//EIF2AK3//WFS1//SERP1//HSPD1
GO:0090277	positive regulation of peptide hormone secretion	Biological process	6	52	719	23448	3.76292	0.00499734	0.0743432	2.30126	NNAT//SERP1//GHRL//CRH//PPP3CB//GABBR1
GO:0032535	regulation of cellular component size	Biological process	12	165	719	23448	2.37178	0.00501231	0.0743432	2.29996	SSH2//VPREB2//RPTOR//NRP1//PTK2B//MAP3K1//MLST8//WNT7B//JMY//TSC1//ULK1//ULK2
GO:0051253	negative regulation of RNA metabolic process	Biological process	38	797	719	23448	1.5549	0.00506897	0.0749161	2.29508	DLX2//FOXD4//GLI2//FOXF1A//MYB//REST//SHOX2//SNAI1//BHLHE40//TBL1X//TBX2//TDG//WNT7B//DMAP1//NKAP//MTDH//IFT172//FEZF1//NFX1//TBX18//OSR2//MYOCD//ALX1//GLIS3//BIRC5//CTCF//LHX1//NAB1//RELA//SFPI1//TCF7L1//SUMO1//SET//GMNN//NACC1//MYST1//ZFP438//SFSWAP
GO:0043046	DNA methylation involved in gamete generation	Biological process	3	12	719	23448	8.15299	0.00513491	0.0753544	2.28947	PIWIL2//TDRD1//PIWIL4
GO:0060123	regulation of growth hormone secretion	Biological process	3	12	719	23448	8.15299	0.00513491	0.0753544	2.28947	SERP1//GABBR1//GHRL
GO:0002792	negative regulation of peptide secretion	Biological process	5	37	719	23448	4.40702	0.00517073	0.0756128	2.28645	OIT1//REST//NPFF//GHRL//CRH
GO:0045892	negative regulation of transcription, DNA-dependent	Biological process	37	772	719	23448	1.56301	0.00519695	0.0757296	2.28425	DLX2//FOXD4//GLI2//FOXF1A//MYB//REST//SHOX2//SNAI1//BHLHE40//TBL1X//TBX2//TDG//WNT7B//DMAP1//NKAP//MTDH//IFT172//FEZF1//NFX1//TBX18//OSR2//MYOCD//ALX1//GLIS3//BIRC5//CTCF//LHX1//NAB1//RELA//SFPI1//TCF7L1//SUMO1//SET//GMNN//NACC1//MYST1//ZFP438
GO:0009953	dorsal/ventral pattern formation	Biological process	8	87	719	23448	2.9988	0.00523022	0.0757916	2.28148	SENP2//GLI2//DBX1//DDIT3//LHX1//IFT172//HOXB2//SP8
GO:0032990	cell part morphogenesis	Biological process	24	442	719	23448	1.77079	0.00526296	0.0757916	2.27877	NOTCH1//ULK1//WNT7B//ULK2//ATL1//BRSK2//GLI2//NRP1//FEZF1//LHX1//LAMA5//RPGR//IFT172//RAB3IP//MIF//HPRT//FOXD4//ITGB3//SSH2//SHOX2//GOLGA2//DIXDC1//CAPRIN2//PARVA
GO:0003001	generation of a signal involved in cell-cell signaling	Biological process	18	299	719	23448	1.96326	0.00528665	0.0757916	2.27682	LYN//PPP3CB//SYT9//NAPB//GABBR1//SLC6A1//PRKCB//CRH//CPLX1//EXOC3L//EIF2AK3//NPFF//NNAT//SERP1//GHRL//OIT1//REST//OPRM1
GO:0023061	signal release	Biological process	18	299	719	23448	1.96326	0.00528665	0.0757916	2.27682	LYN//PPP3CB//SYT9//NAPB//GABBR1//SLC6A1//PRKCB//CRH//CPLX1//EXOC3L//EIF2AK3//NPFF//NNAT//SERP1//GHRL//OIT1//REST//OPRM1
GO:0006412	translation	Biological process	23	418	719	23448	1.79444	0.00532078	0.0757916	2.27402	EIF2AK3//EIF1B//DHX29//EIF2B5//EIF2A//TCEA3//EIF5A2//MTRF1L//RGS2//PIWIL2//TSC1//EIF2C4//PIWIL4//PTK2B//THBS1//SERP1//CAPRIN2//SRP14//RPL28//RPL29//RPL11//MRPL32//MRPL22
GO:0046700	heterocycle catabolic process	Biological process	36	747	719	23448	1.57166	0.00532164	0.0757916	2.27395	GNA12//GNAL//TUBB5//SRP54A//RASL11A//TUBB2B//ATL1//RAB5A//RASL10B//FXYD2//DHX15//ABCC1//CETN2//DDX56//MSH4//ATP2C2//SKIV2L2//DDX10//ABCA5//DHX29//TRANK1//ARFGAP3//GIT1//MLST8//RASGRF1//RASA2//ARHGEF10L//CASR//ABR//TSC1//PTK2B//SPRY1//RGS2//ARHGAP36//FAM13B//HPRT
GO:0009259	ribonucleotide metabolic process	Biological process	35	721	719	23448	1.5831	0.00532896	0.0757916	2.27336	GNA12//GNAL//TUBB5//SRP54A//RASL11A//TUBB2B//ATL1//RAB5A//RASL10B//FXYD2//DHX15//ABCC1//CETN2//DDX56//MSH4//ATP2C2//SKIV2L2//DDX10//ABCA5//DHX29//TRANK1//HPRT//ARFGAP3//GIT1//MLST8//RASGRF1//RASA2//ARHGEF10L//ABR//TSC1//PTK2B//SPRY1//RGS2//ARHGAP36//FAM13B
GO:0015849	organic acid transport	Biological process	13	188	719	23448	2.25508	0.00545399	0.0773052	2.26329	SEPT2//ABCC1//SLC25A22//SLC36A1//SLC6A1//SLC6A15//THBS1//GABBR1//SLC10A3//SLC46A1//AGXT//MIF//PLA2R1
GO:0006473	protein acetylation	Biological process	10	126	719	23448	2.58825	0.00548674	0.0775049	2.26069	NAA15//MYST1//NAT15//CTCF//MYOCD//SFPI1//TCF3//TADA2A//BRPF3//DMAP1
GO:0030029	actin filament-based process	Biological process	21	371	719	23448	1.84596	0.00551699	0.0775964	2.2583	EPS8//DIAP1//SHC1//CTTNBP2//PARVA//ACTR2//ABR//CDC42BPB//SSH2//PTK2B//GHRL//TMOD1//TTN//MAP3K1//MLST8//LLGL1//TSC1//DIXDC1//JMY//KRT8//ARHGEF10L
GO:0001655	urogenital system development	Biological process	14	210	719	23448	2.17413	0.00553059	0.0775964	2.25723	SPRY1//APH1A//GLI2//LHX1//WFS1//TSC1//WNT7B//OSR2//MYOCD//NOTCH1//FOXF1A//ITGB3//FOXD4//TBX18
GO:0060445	branching involved in salivary gland morphogenesis	Biological process	4	24	719	23448	5.43533	0.00571401	0.0798999	2.24306	NRP1//PLXNA1//LAMA1//LAMA5
GO:0061061	muscle structure development	Biological process	22	397	719	23448	1.80721	0.00583722	0.0813489	2.23379	LAMA5//HOXD9//MAPK14//FLNB//TBX2//CHRNA1//RBM38//MYOCD//TMOD1//TTN//EMD//KRT8//NOTCH1//SERP1//RCAN1//SHOX2//FOXF1A//WNT7B//TBX18//CAMK1//TSC1//EGLN1
GO:0048646	anatomical structure formation involved in morphogenesis	Biological process	35	726	719	23448	1.5722	0.00591479	0.0819449	2.22806	ACVRL1//NRP1//PTK2B//SHC1//TNFSF12//MAPK14//LHX1//SNAI1//FOXF1A//PRKDC//TBX18//RIPPLY2//FGFR4//SPRY1//IFT172//TSC1//ALX1//NOTCH1//THBS1//LECT1//GLI2//ULK1//TMOD1//TTN//MPP5//LAMA5//RPGR//RAB3IP//KRT8//EGLN1//PRKCB//MTDH//VASH2//HOXA3//TBX2
GO:0050801	ion homeostasis	Biological process	29	572	719	23448	1.6534	0.0059988	0.0819449	2.22194	CASR//ITGB3//PRKCB//PYGM//CHERP//STIM2//GNG3//KNG1//OPRM1//PTK2B//SAA1//NPFF//GHRL//CHRNA1//EIF2AK3//MPP5//WFS1//CHRNE//NTSR2//NAB1//TSC1//EIF2B5//DIAP1//LYN//CCDC109A//FGFR4//FBXL5//SLC25A28//GRID2
GO:0016568	chromatin modification	Biological process	22	398	719	23448	1.80267	0.00600653	0.0819449	2.22138	MYB//RBBP4//SMARCA1//CTR9//PRMT8//MYST1//CTCF//KDM4C//MYOCD//SYCP3//PRKCB//SFPI1//TCF3//TADA2A//BRPF3//DMAP1//REST//PADI4//TSPYL2//CHD9//TDRD3//PHF13
GO:0045995	regulation of embryonic development	Biological process	7	71	719	23448	3.21526	0.00602162	0.0819449	2.22029	NOTCH1//LHX1//SNAI1//TBX18//OSR2//LAMA1//LAMA5
GO:0001756	somitogenesis	Biological process	6	54	719	23448	3.62355	0.00602231	0.0819449	2.22024	NOTCH1//LHX1//RIPPLY2//FOXF1A//PRKDC//TBX18
GO:0002793	positive regulation of peptide secretion	Biological process	6	54	719	23448	3.62355	0.00602231	0.0819449	2.22024	NNAT//SERP1//GHRL//CRH//PPP3CB//GABBR1
GO:0015031	protein transport	Biological process	44	966	719	23448	1.48543	0.0060451	0.0819449	2.2186	PACS1//GCKR//KPNA3//FAM53A//PHIP//AGXT//ERBB2IP//RPL11//IPO4//SRP14//SRP54A//NAPB//COPG2//COPB1//ADRBK2//CDKN1A//EMD//APOD//TLR9//LSR//DMAP1//CAMK1//LYN//MIF//SAA1//PYCARD//CHERP//OPRM1//WFS1//TMEM30A//NOTCH1//SERP1//ARFGAP3//SYS1//KDELR2//2610002M06RIK//TMEM48//SENP2//RRBP1//EIF5A2//RAB3IP//RAB39//RAB5A//DOPEY1
GO:0009141	nucleoside triphosphate metabolic process	Biological process	34	701	719	23448	1.58175	0.00604781	0.0819449	2.2184	GNA12//GNAL//TUBB5//SRP54A//RASL11A//TUBB2B//ATL1//RAB5A//RASL10B//FXYD2//DHX15//ABCC1//CETN2//DDX56//MSH4//ATP2C2//SKIV2L2//DDX10//ABCA5//DHX29//TRANK1//ARFGAP3//GIT1//MLST8//RASGRF1//RASA2//ARHGEF10L//ABR//TSC1//PTK2B//SPRY1//RGS2//ARHGAP36//FAM13B
GO:0071310	cellular response to organic substance	Biological process	38	806	719	23448	1.53754	0.00605757	0.0819449	2.2177	SHC1//PHIP//FGFR4//GFRA2//RELA//IRAK4//RPTOR//MIRLET7A-1//MIRLET7F-1//LECT1//PRKCB//CCND1//DDIT3//EIF2AK3//WFS1//SERP1//DGCR8//PRKDC//KRT8//PTK2B//PYCARD//IGTP//NRP1//CRH//PPP3CB//MAPKAPK2//THBS1//SPRY1//FGFBP3//OPRM1//FOXF1A//EMD//MAPK14//REST//MIR142//GLI2//DIAP1//GATA5
GO:0034220	ion transmembrane transport	Biological process	32	650	719	23448	1.60551	0.00615755	0.0830269	2.21059	STIM2//KCNA4//KCNA7//KCNJ3//REST//KCND3//TMEM37//KCNT1//KCNG1//TPCN1//CATSPER4//TRPM2//CASR//TRPV6//ATP2C2//CCDC109A//FXYD2//SLC6A15//SLC10A3//SLC6A1//SLC5A2//CRH//CHRNA1//CHRNE//CNGA3//GRID2//LASP1//P2RX6//SLC12A4//SLC39A11//SLC10A6//SLC36A1
GO:0015672	monovalent inorganic cation transport	Biological process	22	399	719	23448	1.79815	0.00617988	0.0830584	2.20902	PTK2B//FXYD2//KCNA4//KCNA7//KCNJ3//SLC12A4//KCND3//TSC1//SLC12A8//KCNT1//SLC24A4//KCNG1//TRPM2//SLC10A6//SLC6A15//SLC10A3//SLC5A2//CATSPER4//SLC36A1//MIF//SLC6A1//REST
GO:0022603	regulation of anatomical structure morphogenesis	Biological process	27	523	719	23448	1.6836	0.00622859	0.0831703	2.20561	FGFR4//SPRY1//NOTCH1//DIAP1//GNA12//PTK2B//SNAI1//LECT1//THBS1//PHIP//NRP1//EGLN1//PRKCB//MTDH//VASH2//CASP6//ULK1//ULK2//MIF//SSH2//SHOX2//GOLGA2//DIXDC1//CAPRIN2//TBX18//LHX1//OSR2
GO:0060284	regulation of cell development	Biological process	26	498	719	23448	1.70263	0.00624146	0.0831703	2.20471	NOTCH1//SNAI1//RBM38//MYOCD//LYN//PTK2B//CAMK1//RELA//NRP1//REST//DIXDC1//GLI2//TCF3//FEZF1//CASP6//ULK1//ULK2//MIF//DLX2//SHOX2//WNT7B//OPRM1//SSH2//GOLGA2//CAPRIN2//TCF7L1
GO:0071705	nitrogen compound transport	Biological process	14	213	719	23448	2.14351	0.00624829	0.0831703	2.20424	SEPT2//LYN//ABCC1//SLC25A22//SLC36A1//SLC6A1//SLC6A15//CRH//GABBR1//PRKCB//SLC14A1//SLC29A2//SLC46A1//SLC14A2
GO:0051090	regulation of sequence-specific DNA binding transcription factor activity	Biological process	17	281	719	23448	1.97297	0.00629559	0.0835322	2.20096	ITCH//TLR9//DDIT3//BHLHE40//SUMO1//WFS1//EGLN1//TCF3//JMY//CYTL1//PRKCB//RELA//PYCARD//MTDH//FOXD4//FOXF1A//USP7
GO:0006996	organelle organization	Biological process	72	1747	719	23448	1.34405	0.00635583	0.084063	2.19683	ULK1//BIRC5//TACC1//RAD23B//PRKDC//TERF2//TSPYL2//HIST3H2BA//HIST3H2A//HIST1H2BA//EPS8//DIAP1//SHC1//CTTNBP2//PARVA//ACTR2//ABR//CDC42BPB//SSH2//PHIP//AGXT//MYB//RBBP4//SMARCA1//PTK2B//EIF2AK3//ATL1//SYCP3//SEPT2//CETN2//PPP2R2D//NEK9//PHF13//MSH4//GHRL//MAP3K1//CTR9//CTCF//PADI4//PRKCB//DMAP1//MYST1//KDM4C//CHD9//TDRD3//PRMT8//TMOD1//TTN//MLST8//LLGL1//TMEM48//TSC1//DIXDC1//JMY//NIN//MYOCD//EIF2…
GO:0051048	negative regulation of secretion	Biological process	10	129	719	23448	2.52806	0.00645821	0.0846776	2.18989	CRH//GABBR1//FOXF1A//ABR//NOTCH1//REST//OIT1//NPFF//GHRL//OPRM1
GO:0009948	anterior/posterior axis specification	Biological process	5	39	719	23448	4.18102	0.00649599	0.0846776	2.18735	TCF7L1//LHX1//RIPPLY2//DDIT3//TBX18
GO:0034976	response to endoplasmic reticulum stress	Biological process	5	39	719	23448	4.18102	0.00649599	0.0846776	2.18735	DDIT3//EIF2AK3//CCND1//WFS1//SERP1
GO:0035282	segmentation	Biological process	7	72	719	23448	3.17061	0.00649815	0.0846776	2.18721	FOXF1A//PRKDC//TBX18//RIPPLY2//TCF7L1//NOTCH1//LHX1
GO:0031639	plasminogen activation	Biological process	3	13	719	23448	7.52584	0.00652464	0.0846776	2.18544	F12//THBS1//HIST1H2BA
GO:0060600	dichotomous subdivision of an epithelial terminal unit	Biological process	3	13	719	23448	7.52584	0.00652464	0.0846776	2.18544	NRP1//PLXNA1//FOXD4
GO:0042787	protein ubiquitination involved in ubiquitin-dependent protein catabolic process	Biological process	6	55	719	23448	3.55767	0.00658852	0.0852402	2.18121	PTK2B//ITCH//LNX1//RBBP6//MAP3K1//FBXO45
GO:0070848	response to growth factor stimulus	Biological process	11	150	719	23448	2.39154	0.00663664	0.0852905	2.17805	FGFR4//LECT1//PRKCB//NRP1//MAPKAPK2//THBS1//SPRY1//FGFBP3//EMD//MAPK14//GATA5
GO:2000379	positive regulation of reactive oxygen species metabolic process	Biological process	4	25	719	23448	5.21791	0.00663995	0.0852905	2.17784	CDKN1A//PTK2B//THBS1//MAPK14
GO:0006605	protein targeting	Biological process	18	306	719	23448	1.91835	0.00667089	0.0852905	2.17582	PACS1//GCKR//KPNA3//FAM53A//PHIP//AGXT//IPO4//SRP14//SRP54A//CDKN1A//EMD//APOD//TLR9//DMAP1//CAMK1//CHERP//ERBB2IP//RPL11
GO:0030155	regulation of cell adhesion	Biological process	15	237	719	23448	2.06405	0.00667455	0.0852905	2.17558	TSC1//THBS1//PTK2B//ACVRL1//KNG1//FOXF1A//NOTCH1//TBX18//LYN//ITGB3//SAA1//APOD//MMP14//LAMA1//LAMA5
GO:0010810	regulation of cell-substrate adhesion	Biological process	8	91	719	23448	2.86699	0.00684229	0.0871657	2.1648	TSC1//THBS1//PTK2B//FOXF1A//NOTCH1//ACVRL1//APOD//MMP14
GO:0000902	cell morphogenesis	Biological process	33	683	719	23448	1.57569	0.00715784	0.0909067	2.14522	KRT8//NOTCH1//SNAI1//LECT1//ULK1//WNT7B//ULK2//ATL1//BRSK2//GLI2//NRP1//FEZF1//LHX1//DIAP1//GNA12//PTK2B//PHIP//LAMA5//RPGR//IFT172//RAB3IP//MIF//HPRT//FOXD4//ITGB3//SSH2//SHOX2//GOLGA2//DIXDC1//CAPRIN2//PARVA//VPREB2//MAPK14
GO:0006974	response to DNA damage stimulus	Biological process	24	454	719	23448	1.72398	0.00724565	0.0917415	2.13992	APLF//MAPK14//RAD23B//PRKDC//CETN2//JMY//SMC5//MDC1//CCNO//SLK//MSH4//CDKN1A//RBM38//IKBKE//MIF//CCND1//MAPKAPK2//TERF2//PHLDA3//PLA2R1//SNAI1//LYN//YAP1//FBXO45
GO:0048562	embryonic organ morphogenesis	Biological process	14	217	719	23448	2.104	0.00731915	0.0923904	2.13554	OSR2//ABR//FOXF1A//SHOX2//DLX2//LHX1//HOXA3//HOXA6//HOXB6//HOXD9//HOXB2//ALX1//GLI2//TBX18
GO:0016055	Wnt receptor signaling pathway	Biological process	17	286	719	23448	1.93847	0.00745488	0.0938186	2.12756	DIXDC1//CCND1//APCDD1//TBL1X//TCF7L1//WNT7B//EMD//TBX18//DDIT3//NOTCH1//FAM123A//YAP1//CAPRIN2//RAB5A//GRK5//LRRFIP2//SENP2
GO:0006184	GTP catabolic process	Biological process	22	406	719	23448	1.76715	0.00751203	0.0942522	2.12424	ARFGAP3//GIT1//MLST8//RASGRF1//RASA2//ARHGEF10L//ABR//TSC1//PTK2B//SPRY1//RGS2//ARHGAP36//FAM13B//GNA12//GNAL//TUBB5//SRP54A//RASL11A//TUBB2B//ATL1//RAB5A//RASL10B
GO:0006875	cellular metal ion homeostasis	Biological process	17	287	719	23448	1.93172	0.00770617	0.0961073	2.11316	CASR//ITGB3//PRKCB//PYGM//CHERP//STIM2//GNG3//KNG1//OPRM1//PTK2B//SAA1//NPFF//GHRL//WFS1//DIAP1//LYN//CCDC109A
GO:0042327	positive regulation of phosphorylation	Biological process	17	287	719	23448	1.93172	0.00770617	0.0961073	2.11316	CCND1//CRH//HSPA2//MIF//GHRL//SENP2//IL34//ADRBK2//PHIP//CAPRIN2//CSF2//LYN//ITGB3//NRP1//PTK2B//MLST8//THBS1
GO:0051248	negative regulation of protein metabolic process	Biological process	15	241	719	23448	2.02979	0.0077377	0.0961227	2.11139	LYN//EIF2AK3//TSC1//CAPRIN2//GFRA2//EIF2B5//MIF//EIF2C4//RELA//GHRL//KNG1//SRP14//ITGB3//APOD//SFPI1
GO:0001934	positive regulation of protein phosphorylation	Biological process	16	264	719	23448	1.97648	0.00776297	0.0961227	2.10997	PHIP//MIF//CAPRIN2//CSF2//LYN//ITGB3//NRP1//PTK2B//MLST8//CCND1//CRH//HSPA2//GHRL//SENP2//IL34//ADRBK2
GO:0007163	establishment or maintenance of cell polarity	Biological process	8	93	719	23448	2.80533	0.00777684	0.0961227	2.1092	RAB11FIP2//BRSK2//WNT7B//LLGL1//FOXF1A//LAMA1//CRB3//ACTR2
GO:0045597	positive regulation of cell differentiation	Biological process	24	457	719	23448	1.71266	0.00782716	0.0964576	2.1064	NOTCH1//SNAI1//CSF2//RELA//ACVRL1//MYB//MAPK14//GLI2//TCF3//FEZF1//WNT7B//ITGB3//NKAP//MIF//SHOX2//OPRM1//GOLGA2//DIXDC1//CAPRIN2//CAMK1//MYOCD//LYN//LHX1//BTC
GO:0051960	regulation of nervous system development	Biological process	24	458	719	23448	1.70892	0.00802929	0.0979923	2.09532	NOTCH1//LYN//PTK2B//CAMK1//RELA//LHX1//GLI2//NRP1//EIF2AK3//REST//DIXDC1//TCF3//FEZF1//ULK1//ULK2//MIF//DLX2//WNT7B//OPRM1//SSH2//SHOX2//GOLGA2//CAPRIN2//GHRL
GO:0009746	response to hexose stimulus	Biological process	7	75	719	23448	3.04378	0.00809635	0.0979923	2.09171	CASP6//NNAT//THBS1//EIF2B5//GCKR//CRH//PPP3CB
GO:0051147	regulation of muscle cell differentiation	Biological process	7	75	719	23448	3.04378	0.00809635	0.0979923	2.09171	RBM38//MYOCD//NOTCH1//SHOX2//CAMK1//FOXF1A//RCAN1
GO:0018195	peptidyl-arginine modification	Biological process	3	14	719	23448	6.98828	0.00811686	0.0979923	2.09061	PADI1//PADI4//PRMT8
GO:0030252	growth hormone secretion	Biological process	3	14	719	23448	6.98828	0.00811686	0.0979923	2.09061	SERP1//GABBR1//GHRL
GO:0051955	regulation of amino acid transport	Biological process	3	14	719	23448	6.98828	0.00811686	0.0979923	2.09061	SEPT2//GABBR1//SLC6A1
GO:0070972	protein localization in endoplasmic reticulum	Biological process	3	14	719	23448	6.98828	0.00811686	0.0979923	2.09061	SRP14//SRP54A//KDELR2
GO:0045595	regulation of cell differentiation	Biological process	41	902	719	23448	1.48236	0.00814633	0.0980629	2.08904	NOTCH1//LYN//SNAI1//CSF2//ITGB3//ABCA5//RBM38//MYOCD//PTK2B//CAMK1//RELA//NKAP//NRP1//PIWIL2//CCND1//YAP1//SHOX2//GLI2//SFPI1//TCF7L1//BTC//ACVRL1//MYB//MAPK14//REST//DIXDC1//TCF3//FEZF1//WNT7B//CASP6//ULK1//ULK2//MIF//DLX2//OPRM1//SSH2//GOLGA2//CAPRIN2//FOXF1A//RCAN1//LHX1
GO:0050679	positive regulation of epithelial cell proliferation	Biological process	9	114	719	23448	2.57463	0.00849421	0.101955	2.07088	ACVRL1//ITGB3//KNG1//RPTOR//VASH2//CCND1//NOTCH1//TBX18//OSR2
GO:0006928	cellular component movement	Biological process	41	905	719	23448	1.47745	0.00858937	0.1028	2.06604	CATSPER4//FOXD4//LAMA5//LHX1//FEZF1//TUBB2B//ITGB3//KIF3C//KIF5B//TUBB5//THBS1//ACVRL1//MIF//RAB5A//COL5A1//FGFR4//MMP14//NRP1//SNAI1//TMEM18//CDC42BPB//DIXDC1//ULK1//LAMA1//VCL//MAP3K1//DIAP1//FOXF1A//LYN//ABCC1//PTK2B//ABR//PRKDC//SAA1//SELPLG//PODXL2//JMY//HIST1H2BA//MPP1//APOD//LYPD3
GO:0009967	positive regulation of signal transduction	Biological process	31	640	719	23448	1.57964	0.00866297	0.103094	2.06233	MIF//DIXDC1//THBS1//MYOCD//ACVRL1//FOXD4//PRKCB//MLST8//RPTOR//TLR9//CSF2//LYN//PTK2B//LGALS9//MTDH//ITGB3//KNG1//PLA2R1//OPRM1//FGFBP3//SHOX2//WNT7B//SHOC2//FGFR4//ST5//YAP1//CAPRIN2//TNFSF12//EIF2AK3//LDLRAP1//EIF2A
GO:0009798	axis specification	Biological process	7	76	719	23448	3.00373	0.00868836	0.103094	2.06106	TCF7L1//LHX1//TBX18//SENP2//RIPPLY2//DDIT3//WNT7B
GO:0034284	response to monosaccharide stimulus	Biological process	7	76	719	23448	3.00373	0.00868836	0.103094	2.06106	CASP6//NNAT//THBS1//EIF2B5//GCKR//CRH//PPP3CB
GO:0050770	regulation of axonogenesis	Biological process	8	95	719	23448	2.74627	0.00880419	0.10417	2.05531	NRP1//ULK1//ULK2//MIF//SHOX2//GOLGA2//DIXDC1//SSH2
GO:0045727	positive regulation of translation	Biological process	5	42	719	23448	3.88238	0.00890421	0.10478	2.0504	EIF5A2//PTK2B//THBS1//SERP1//PIWIL2
GO:0007155	cell adhesion	Biological process	36	773	719	23448	1.5188	0.00890618	0.10478	2.05031	LGALS9//TSC1//THBS1//PTK2B//ITGB3//ITGB5//LYPD3//ACVRL1//KNG1//FOXF1A//NOTCH1//ICAM2//SHC1//FNDC3A//TBX18//LAMA1//LAMA5//RPL29//LYN//SAA1//SELPLG//PODXL2//APOD//MMP14//WNT7B//VCL//COL5A1//NRP1//ADAM23//PARVA//SVEP1//TROAP//PCDHGB1//SSX2IP//AJAP1//MYBPC2
GO:0007160	cell-matrix adhesion	Biological process	9	115	719	23448	2.55224	0.00897264	0.105246	2.04708	TSC1//THBS1//PTK2B//ACVRL1//APOD//MMP14//ITGB3//ITGB5//LYPD3
GO:0043405	regulation of MAP kinase activity	Biological process	13	200	719	23448	2.11978	0.00899648	0.105246	2.04593	SHC1//THBS1//GHRL//WNT7B//MAP3K1//MIF//KNG1//LYN//RGS2//SPRY1//PTK2B//TLR9//MAGI3
GO:0046039	GTP metabolic process	Biological process	22	414	719	23448	1.733	0.00931273	0.10864	2.03092	GNA12//GNAL//TUBB5//SRP54A//RASL11A//TUBB2B//ATL1//RAB5A//RASL10B//ARFGAP3//GIT1//MLST8//RASGRF1//RASA2//ARHGEF10L//ABR//TSC1//PTK2B//SPRY1//RGS2//ARHGAP36//FAM13B
GO:0006873	cellular ion homeostasis	Biological process	26	515	719	23448	1.64643	0.00942361	0.109625	2.02578	CASR//ITGB3//PRKCB//PYGM//CHERP//STIM2//GNG3//KNG1//OPRM1//PTK2B//SAA1//NPFF//GHRL//CHRNA1//EIF2AK3//MPP5//WFS1//CHRNE//NTSR2//NAB1//TSC1//EIF2B5//DIAP1//LYN//CCDC109A//GRID2
GO:0032269	negative regulation of cellular protein metabolic process	Biological process	13	202	719	23448	2.09879	0.00973117	0.112887	2.01183	LYN//EIF2AK3//TSC1//CAPRIN2//GFRA2//EIF2B5//EIF2C4//KNG1//SRP14//ITGB3//APOD//SFPI1//MIF
GO:0032024	positive regulation of insulin secretion	Biological process	5	43	719	23448	3.79209	0.0098275	0.113101	2.00756	CRH//PPP3CB//NNAT//SERP1//GHRL
GO:0031365	N-terminal protein amino acid modification	Biological process	3	15	719	23448	6.52239	0.0099177	0.113101	2.00359	NAA15//NAT15//PDF
GO:0090162	establishment of epithelial cell polarity	Biological process	3	15	719	23448	6.52239	0.0099177	0.113101	2.00359	FOXF1A//LAMA1//CRB3
GO:0022610	biological adhesion	Biological process	36	779	719	23448	1.5071	0.00996989	0.113101	2.00131	LGALS9//TSC1//THBS1//PTK2B//COL5A1//ICAM2//ITGB3//ITGB5//LAMA1//LAMA5//NRP1//SELPLG//VCL//ADAM23//PARVA//SVEP1//TROAP//PCDHGB1//SSX2IP//AJAP1//MYBPC2//PODXL2//LYPD3//ACVRL1//KNG1//FOXF1A//NOTCH1//SHC1//FNDC3A//TBX18//RPL29//LYN//SAA1//APOD//MMP14//WNT7B
GO:0010562	positive regulation of phosphorus metabolic process	Biological process	17	295	719	23448	1.87933	0.00997105	0.113101	2.00126	CCND1//CRH//HSPA2//MIF//GHRL//SENP2//IL34//ADRBK2//PHIP//CAPRIN2//LYN//THBS1//CSF2//ITGB3//NRP1//PTK2B//MLST8
GO:0045937	positive regulation of phosphate metabolic process	Biological process	17	295	719	23448	1.87933	0.00997105	0.113101	2.00126	CCND1//CRH//HSPA2//MIF//GHRL//SENP2//IL34//ADRBK2//PHIP//CAPRIN2//LYN//THBS1//CSF2//ITGB3//NRP1//PTK2B//MLST8
GO:0009954	proximal/distal pattern formation	Biological process	4	28	719	23448	4.65885	0.00999725	0.113101	2.00012	DLX2//GLI2//HOXD9//SP8
GO:0010506	regulation of autophagy	Biological process	4	28	719	23448	4.65885	0.00999725	0.113101	2.00012	ULK1//MTDH//TLR9//ULK2
GO:0051591	response to cAMP	Biological process	4	28	719	23448	4.65885	0.00999725	0.113101	2.00012	AGXT//CDO1//CNGA3//PYGM
GO:0009611	response to wounding	Biological process	28	569	719	23448	1.60481	0.0100219	0.113101	1.99905	F12//NOTCH1//CASP6//APOD//LYN//MIF//SAA1//KNG1//THBD//CRH//MAPKAPK2//RELA//THBS1//MEFV//PYCARD//IL34//TLR9//HIST1H2BA//FOXF1A//ITGB3//ACVRL1//COL5A1//MAP3K1//MUSTN1//AOAH//GHRL//ABR//HSPD1
GO:0031098	stress-activated protein kinase signaling cascade	Biological process	11	159	719	23448	2.25617	0.0100842	0.113495	1.99636	CASR//MAP3K1//IRAK4//WNT7B//PTK2B//TLR9//MAGI3//DIXDC1//ITCH//MAPK14//LYN
GO:0006886	intracellular protein transport	Biological process	24	468	719	23448	1.67241	0.0102954	0.115559	1.98736	PACS1//GCKR//KPNA3//FAM53A//PHIP//AGXT//ERBB2IP//RPL11//IPO4//SRP14//SRP54A//CDKN1A//EMD//APOD//TLR9//DMAP1//CAMK1//CHERP//WFS1//TMEM30A//NAPB//COPG2//COPB1//ADRBK2
GO:0006511	ubiquitin-dependent protein catabolic process	Biological process	16	273	719	23448	1.91132	0.0104982	0.117518	1.97888	ITCH//LNX1//RBBP6//MAP3K1//FBXO45//WFS1//ERLIN2//FBXL5//RAD23B//SUMO1//RNF4//TBL1X//PTK2B//UHRF2//USP7//USP24
GO:0072659	protein localization in plasma membrane	Biological process	5	44	719	23448	3.7059	0.0108144	0.120505	1.966	PACS1//LAMA5//MPP5//LDLRAP1//CRB3
GO:0030330	DNA damage response, signal transduction by p53 class mediator	Biological process	6	61	719	23448	3.20773	0.0108231	0.120505	1.96565	CDKN1A//RBM38//PHLDA3//PLA2R1//MIF//SNAI1
GO:0032501	multicellular organismal process	Biological process	197	5558	719	23448	1.15591	0.0109362	0.121409	1.96114	EIF2AK3//GLI2//SERP1//CASR//RIPPLY2//ACVRL1//NRP1//PTK2B//SHC1//TNFSF12//MAPK14//MSH4//EIF2B5//RXFP2//COL5A1//FOXF1A//YAP1//MYOCD//SHOX2//GABBR1//LHX1//SPRY1//APH1A//LAMA5//GHRL//GNA12//MYB//NOTCH1//TERF2//TTN//WNT7B//SNAI1//FOXD4//PRKDC//TBX18//FGFR4//FEZF1//TUBB2B//TCF3//ITK//PLA2R1//IRAK4//LYN//UBASH3A//WFS1//TSC1//GINS1//IFT172//ALX1//RELA//LSR//CSF2//NSDHL//APCDD1//SFPI1//NAB1//CRH//HOXA3//M…
GO:0006163	purine nucleotide metabolic process	Biological process	40	892	719	23448	1.46242	0.0109628	0.121409	1.96008	HPRT//GNAL//GNA12//TUBB5//SRP54A//RASL11A//TUBB2B//ATL1//RAB5A//RASL10B//FXYD2//DHX15//ABCC1//CETN2//DDX56//MSH4//ATP2C2//SKIV2L2//DDX10//ABCA5//DHX29//TRANK1//RXFP2//OPRM1//GABBR1//CRH//ARFGAP3//GIT1//MLST8//RASGRF1//RASA2//ARHGEF10L//CASR//ABR//TSC1//PTK2B//SPRY1//RGS2//ARHGAP36//FAM13B
GO:0034762	regulation of transmembrane transport	Biological process	19	348	719	23448	1.78054	0.0115111	0.127143	1.93888	THBS1//STIM2//CDKN1A//KCNA4//KCNA7//KCNJ3//REST//KCND3//TMEM37//KCNT1//KCNG1//TPCN1//CATSPER4//EMD//APOD//TLR9//DMAP1//CHERP//CRH
GO:0055002	striated muscle cell development	Biological process	9	120	719	23448	2.4459	0.0116768	0.128333	1.93267	CHRNA1//RBM38//MYOCD//TMOD1//TTN//KRT8//NOTCH1//RCAN1//SHOX2
GO:0061053	somite development	Biological process	6	62	719	23448	3.156	0.0116807	0.128333	1.93253	FOXF1A//PRKDC//TBX18//RIPPLY2//NOTCH1//LHX1
GO:0071702	organic substance transport	Biological process	24	474	719	23448	1.65124	0.0118871	0.129084	1.92493	SEPT2//LYN//ABCC1//SLC25A22//SLC36A1//SLC6A1//SLC6A15//OSBP2//HDLBP//SLC5A2//CRH//THBS1//PRKCB//GABBR1//SLC10A3//SLC46A1//MIF//LIPC//NPC2//ITGB3//ABCA5//AGXT//LDLRAP1//PLA2R1
GO:0006891	intra-Golgi vesicle-mediated transport	Biological process	3	16	719	23448	6.11474	0.0119321	0.129084	1.92328	PACS1//COPG2//COPB1
GO:0030857	negative regulation of epithelial cell differentiation	Biological process	3	16	719	23448	6.11474	0.0119321	0.129084	1.92328	ACVRL1//CCND1//YAP1
GO:0032862	activation of Rho GTPase activity	Biological process	3	16	719	23448	6.11474	0.0119321	0.129084	1.92328	PTK2B//RASGRF1//TSC1
GO:0051150	regulation of smooth muscle cell differentiation	Biological process	3	16	719	23448	6.11474	0.0119321	0.129084	1.92328	RCAN1//MYOCD//FOXF1A
GO:0090066	regulation of anatomical structure size	Biological process	16	277	719	23448	1.88372	0.0119356	0.129084	1.92316	SSH2//VPREB2//RPTOR//NRP1//PTK2B//MAP3K1//MLST8//WNT7B//JMY//CASR//KNG1//TSC1//SHC1//ULK1//ULK2//RGS2
GO:0043543	protein acylation	Biological process	10	142	719	23448	2.29662	0.0122917	0.132591	1.91039	NAA15//MYST1//NAT15//CTCF//MYOCD//SFPI1//TCF3//TADA2A//BRPF3//DMAP1
GO:0032940	secretion by cell	Biological process	27	553	719	23448	1.59227	0.0124259	0.133691	1.90567	LYN//CPLX1//LLGL1//PIK3C2A//EXOC3L//SYT8//PPP3CB//SYT9//CRH//NAPB//GABBR1//PRKCB//EIF2AK3//NPFF//NNAT//SERP1//GHRL//FOXF1A//ABR//RAB5A//NOTCH1//REST//OIT1//MIF//SAA1//PYCARD//OPRM1
GO:0006323	DNA packaging	Biological process	8	101	719	23448	2.58313	0.0124963	0.134102	1.90322	TSPYL2//HIST3H2BA//HIST3H2A//HIST1H2BA//PHF13//CTCF//RBBP4//SYCP3
GO:0019941	modification-dependent protein catabolic process	Biological process	16	279	719	23448	1.87022	0.01271	0.135453	1.89586	ITCH//LNX1//RBBP6//MAP3K1//FBXO45//UHRF2//USP7//USP24//WFS1//ERLIN2//FBXL5//RAD23B//SUMO1//RNF4//TBL1X//PTK2B
GO:0046717	acid secretion	Biological process	4	30	719	23448	4.34826	0.0127527	0.135453	1.8944	GHRL//AGXT//PLA2R1//MIF
GO:0050819	negative regulation of coagulation	Biological process	4	30	719	23448	4.34826	0.0127527	0.135453	1.8944	KNG1//F12//THBS1//THBD
GO:0090002	establishment of protein localization in plasma membrane	Biological process	4	30	719	23448	4.34826	0.0127527	0.135453	1.8944	PACS1//LDLRAP1//LAMA5//MPP5
GO:0048729	tissue morphogenesis	Biological process	23	452	719	23448	1.65946	0.0128854	0.136513	1.8899	NRP1//LAMA5//SNAI1//IFT172//TSC1//ALX1//GLI2//VCL//LAMA1//HOXB2//YAP1//TBX18//WNT7B//NOTCH1//FOXF1A//CRB3//TCF7L1//TTN//EGLN1//SHOX2//PLXNA1//FOXD4//LHX1
GO:0051146	striated muscle cell differentiation	Biological process	12	187	719	23448	2.09275	0.012963	0.136985	1.8873	CHRNA1//RBM38//MYOCD//TMOD1//TTN//EMD//KRT8//NOTCH1//RCAN1//SHOX2//TSC1//MAPK14
GO:0010769	regulation of cell morphogenesis involved in differentiation	Biological process	11	165	719	23448	2.17413	0.013054	0.137597	1.88426	NOTCH1//SNAI1//NRP1//ULK1//ULK2//MIF//SSH2//SHOX2//GOLGA2//DIXDC1//CAPRIN2
GO:0055065	metal ion homeostasis	Biological process	17	304	719	23448	1.8237	0.0131207	0.13795	1.88204	CASR//ITGB3//PRKCB//PYGM//CHERP//STIM2//GNG3//KNG1//OPRM1//PTK2B//SAA1//NPFF//GHRL//WFS1//DIAP1//LYN//CCDC109A
GO:0006915	apoptotic process	Biological process	57	1377	719	23448	1.34995	0.0132874	0.13935	1.87656	LYN//MIF//BIRC5//HSPD1//RELA//GHRL//CASP6//SFPI1//THBS1//WNT7B//PHLDA3//JMY//PYCARD//NACC1//NDUFS3//HIP1//USP7//EIF2AK3//TNFRSF10B//CRH//IKBKE//MAP3K1//MYOCD//DDIT3//WFS1//BMF//NOTCH1//PRKDC//REST//AMBRA1//BTC//CDKN1A//CSF2//GRK5//ITCH//PTK2B//SNAI1//SYCP3//YAP1//MTDH//PHIP//RXFP2//GRID2//LGMN//SET//ABCC1//TNFSF12//GLI2//KRT8//PRKCB//RTN3//SLK//MAPK14//GHITM//RBM25//CSRNP1
GO:0071103	DNA conformation change	Biological process	10	144	719	23448	2.26472	0.0134596	0.1408	1.87097	TSPYL2//HIST3H2BA//HIST3H2A//HIST1H2BA//MCM4//PHF13//CTCF//RBBP4//TRANK1//SYCP3
GO:0042100	B cell proliferation	Biological process	6	64	719	23448	3.05737	0.0135375	0.141259	1.86846	LYN//CDKN1A//MIF//TCF3//HSPD1//VPREB2
GO:0048598	embryonic morphogenesis	Biological process	24	480	719	23448	1.6306	0.0136711	0.142296	1.8642	LHX1//SNAI1//IFT172//TSC1//ALX1//YAP1//LAMA5//TBX18//WNT7B//GLI2//NOTCH1//SHOX2//SP8//OSR2//HOXD9//ABR//GNA12//FOXF1A//DLX2//HOXA3//HOXA6//HOXB6//HOXB2//AI597479
GO:0022414	reproductive process	Biological process	39	879	719	23448	1.44695	0.0139368	0.143944	1.85584	SYCP3//MSH4//EIF2B5//PTK2B//RXFP2//PIWIL2//MAPK1IP1//TDRD1//PIWIL4//HSPA2//SPIN1//SPIN4//AZI1//MIF//NOTCH1//RAD23B//ZFP41//SLCO4C1//CATSPER4//FNDC3A//SYT8//CAST//CRH//THBD//PSG17//PRSS28//MIRLET7A-1//CCND1//CDO1//EIF2AK3//PRKDC//LHX1//NPAS3//REST//GHRL//MAP3K1//ACTR2//MYOCD//GLI2
GO:0043632	modification-dependent macromolecule catabolic process	Biological process	16	282	719	23448	1.85032	0.0139447	0.143944	1.85559	ITCH//LNX1//RBBP6//MAP3K1//FBXO45//UHRF2//USP7//USP24//WFS1//ERLIN2//FBXL5//RAD23B//SUMO1//RNF4//TBL1X//PTK2B
GO:0043269	regulation of ion transport	Biological process	19	355	719	23448	1.74543	0.0139559	0.143944	1.85524	SEPT2//PTK2B//STIM2//KCNA4//KCNA7//KCNJ3//REST//KCND3//TMEM37//KCNT1//KCNG1//TPCN1//CATSPER4//MIF//DIAP1//LYN//CASR//WFS1//CRH
GO:0006090	pyruvate metabolic process	Biological process	3	17	719	23448	5.75505	0.0141639	0.143944	1.84882	PDHB//DLAT//AGXT
GO:0007029	endoplasmic reticulum organization	Biological process	3	17	719	23448	5.75505	0.0141639	0.143944	1.84882	RTN3//EIF2AK3//ATL1
GO:0010743	regulation of macrophage derived foam cell differentiation	Biological process	3	17	719	23448	5.75505	0.0141639	0.143944	1.84882	CSF2//ITGB3//ABCA5
GO:0032892	positive regulation of organic acid transport	Biological process	3	17	719	23448	5.75505	0.0141639	0.143944	1.84882	SLC6A1//MIF//PLA2R1
GO:2000191	regulation of fatty acid transport	Biological process	3	17	719	23448	5.75505	0.0141639	0.143944	1.84882	THBS1//MIF//PLA2R1
GO:2000736	regulation of stem cell differentiation	Biological process	3	17	719	23448	5.75505	0.0141639	0.143944	1.84882	TCF7L1//NOTCH1//REST
GO:0002221	pattern recognition receptor signaling pathway	Biological process	5	47	719	23448	3.46936	0.014176	0.143944	1.84845	MAPKAPK2//TLR9//HSPD1//LYN//RELA
GO:0007435	salivary gland morphogenesis	Biological process	4	31	719	23448	4.20799	0.0142948	0.144093	1.84482	LAMA1//LAMA5//NRP1//PLXNA1
GO:0090150	establishment of protein localization in membrane	Biological process	4	31	719	23448	4.20799	0.0142948	0.144093	1.84482	PACS1//LAMA5//MPP5//LDLRAP1
GO:2000179	positive regulation of neural precursor cell proliferation	Biological process	4	31	719	23448	4.20799	0.0142948	0.144093	1.84482	NOTCH1//LHX1//GLI2//LYN
GO:0033044	regulation of chromosome organization	Biological process	7	84	719	23448	2.71766	0.0146218	0.146587	1.835	CTCF//TERF2//MYOCD//MYB//RNF4//SENP6//SFPI1
GO:0048565	digestive tract development	Biological process	7	84	719	23448	2.71766	0.0146218	0.146587	1.835	NOTCH1//GLI2//FOXF1A//SHOX2//MYB//GATA5//MYOCD
GO:0000003	reproduction	Biological process	39	882	719	23448	1.44203	0.0146481	0.146587	1.83422	SYCP3//MSH4//EIF2B5//PTK2B//RXFP2//PIWIL2//MAPK1IP1//TDRD1//PIWIL4//HSPA2//SPIN1//SPIN4//AZI1//MIF//NOTCH1//RAD23B//ZFP41//SLCO4C1//CATSPER4//FNDC3A//SYT8//CAST//CRH//THBD//PSG17//PRSS28//MIRLET7A-1//CCND1//CDO1//EIF2AK3//PRKDC//LHX1//NPAS3//REST//GHRL//MAP3K1//ACTR2//MYOCD//GLI2
GO:0042254	ribosome biogenesis	Biological process	10	146	719	23448	2.2337	0.0147087	0.146647	1.83243	DKC1//SKIV2L2//NPM3//DDX56//RPL11//LSM6//TSC1//EIF2A//MINA//IPO4
GO:0001816	cytokine production	Biological process	19	357	719	23448	1.73565	0.0147247	0.146647	1.83195	LYN//UBASH3A//HSPD1//APOD//ITK//PYCARD//MAPKAPK2//GHRL//THBS1//TLR9//POMC//CSF2//CEBPE//RELA//MIF//SAA1//NOTCH1//PLA2R1//IRAK4
GO:0008285	negative regulation of cell proliferation	Biological process	22	433	719	23448	1.65696	0.0150081	0.149112	1.82367	ACVRL1//LECT1//THBS1//GHRL//LYN//KNG1//ITCH//EMD//APOD//CDKN1A//PTK2B//REST//SPRY1//CHERP//GABBR1//RBM38//PTGES//TSC1//FEZF1//RXFP2//MYOCD//AMBRA1
GO:0035556	intracellular signal transduction	Biological process	64	1587	719	23448	1.31516	0.0151576	0.150238	1.81937	PTK2B//SHC1//MAP3K1//MAPK14//BRAP//CDKN1A//RBM38//GNA12//GNAL//RXFP2//OPRM1//NTSR2//CASR//EIF2AK3//RCAN1//CCDC109A//NRGN//MAP4K5//TLR9//IRAK4//WNT7B//RHOD//RASGRF1//RASL11A//LRRK1//RAB39//RAB5A//RASL10B//ULK1//IKBKE//AKAP11//MIF//LYN//THBS1//PIK3C2A//RPTOR//TSC1//MLST8//TTN//ARHGEF10L//ABR//YAP1//CSF2//PHLDA3//LGALS9//PRKCB//MTDH//ITGB3//KNG1//MAGI3//PLA2R1//SNAI1//DIXDC1//ITCH//SHOC2//SPRY1//RAS…
GO:0051050	positive regulation of transport	Biological process	23	460	719	23448	1.6306	0.0155504	0.153764	1.80826	SLC6A1//MIF//NNAT//SERP1//GHRL//STIM2//CRH//PPP3CB//TLR9//DMAP1//RAB5A//EMD//CAMK1//LDLRAP1//HIP1//SAA1//PYCARD//ABR//CHERP//WFS1//GABBR1//TMEM30A//PLA2R1
GO:0072331	signal transduction by p53 class mediator	Biological process	6	66	719	23448	2.96472	0.0155911	0.1538	1.80712	CDKN1A//RBM38//MIF//PHLDA3//PLA2R1//SNAI1
GO:0048566	embryonic digestive tract development	Biological process	4	32	719	23448	4.0765	0.01595	0.156597	1.79724	FOXF1A//SHOX2//GLI2//MYB
GO:0070936	protein K48-linked ubiquitination	Biological process	4	32	719	23448	4.0765	0.01595	0.156597	1.79724	ITCH//RNF4//UBE2T//UBE2Q2
GO:0046883	regulation of hormone secretion	Biological process	10	148	719	23448	2.20351	0.0160423	0.157131	1.79473	PPP3CB//SYT9//NNAT//SERP1//GHRL//CRH//OIT1//REST//NPFF//GABBR1
GO:0022604	regulation of cell morphogenesis	Biological process	15	263	719	23448	1.86	0.016218	0.158478	1.79	DIAP1//GNA12//PTK2B//NOTCH1//SNAI1//NRP1//ULK1//ULK2//MIF//SSH2//SHOX2//GOLGA2//DIXDC1//CAPRIN2//PHIP
GO:0050678	regulation of epithelial cell proliferation	Biological process	12	193	719	23448	2.02769	0.0162697	0.15861	1.78862	ACVRL1//LECT1//THBS1//GHRL//ITGB3//KNG1//RPTOR//VASH2//CCND1//NOTCH1//TBX18//OSR2
GO:0002274	myeloid leukocyte activation	Biological process	8	106	719	23448	2.46128	0.0163507	0.159027	1.78646	TLR9//LYN//CSF2//SFPI1//HSPD1//THBS1//FOXF1A//ABR
GO:0007167	enzyme linked receptor protein signaling pathway	Biological process	26	540	719	23448	1.57021	0.0163966	0.159101	1.78525	GFRA2//LYN//ZFYVE28//BTC//PTK2B//ACVRL1//MAP3K1//WFIKKN2//SHC1//PHIP//FGFR4//APOD//THBS1//MYOCD//FOXD4//LECT1//PRKCB//NRP1//SPRY1//FGFBP3//RELA//CSRNP1//EIF2AK3//MAPKAPK2//MAPK14//ULK1
GO:0012501	programmed cell death	Biological process	57	1394	719	23448	1.33349	0.0166029	0.159362	1.77982	LYN//MIF//BIRC5//CASP6//EIF2AK3//GLI2//GRK5//ITCH//KRT8//PRKCB//PRKDC//RTN3//SLK//TNFRSF10B//TNFSF12//MAPK14//PHLDA3//GHITM//PYCARD//RBM25//BMF//HIP1//CSRNP1//HSPD1//RELA//GHRL//SFPI1//THBS1//WNT7B//JMY//NACC1//NDUFS3//USP7//CRH//IKBKE//MAP3K1//MYOCD//DDIT3//WFS1//NOTCH1//REST//AMBRA1//BTC//CDKN1A//CSF2//PTK2B//SNAI1//SYCP3//YAP1//MTDH//PHIP//RXFP2//GRID2//LGMN//SET//ABCC1
GO:0010742	macrophage derived foam cell differentiation	Biological process	3	18	719	23448	5.43533	0.016616	0.159362	1.77947	CSF2//ITGB3//ABCA5
GO:0014037	Schwann cell differentiation	Biological process	3	18	719	23448	5.43533	0.016616	0.159362	1.77947	RELA//MPP5//NAB1
GO:0032095	regulation of response to food	Biological process	3	18	719	23448	5.43533	0.016616	0.159362	1.77947	GHRL//NPFF//OPRM1
GO:0090077	foam cell differentiation	Biological process	3	18	719	23448	5.43533	0.016616	0.159362	1.77947	CSF2//ITGB3//ABCA5
GO:0031497	chromatin assembly	Biological process	6	67	719	23448	2.92047	0.0166946	0.159362	1.77742	TSPYL2//HIST3H2BA//HIST3H2A//HIST1H2BA//CTCF//RBBP4
GO:0007422	peripheral nervous system development	Biological process	5	49	719	23448	3.32775	0.0167689	0.159362	1.77549	NAB1//RELA//MPP5//HOXD9//FOXD4
GO:0017156	calcium ion-dependent exocytosis	Biological process	5	49	719	23448	3.32775	0.0167689	0.159362	1.77549	SYT8//SYT9//NOTCH1//REST//PPP3CB
GO:0043507	positive regulation of JUN kinase activity	Biological process	5	49	719	23448	3.32775	0.0167689	0.159362	1.77549	WNT7B//MAP3K1//PTK2B//TLR9//MAGI3
GO:0001763	morphogenesis of a branching structure	Biological process	12	194	719	23448	2.01723	0.0168776	0.160029	1.77269	NRP1//LAMA5//GLI2//MMP14//NOTCH1//DLX2//FOXF1A//LAMA1//PLXNA1//FOXD4//LHX1//SHOX2
GO:0070887	cellular response to chemical stimulus	Biological process	45	1057	719	23448	1.3884	0.016938	0.160235	1.77114	GSTO2//SHC1//PHIP//FGFR4//GFRA2//RELA//IRAK4//RPTOR//MIRLET7A-1//MIRLET7F-1//LECT1//PRKCB//CCND1//DDIT3//EIF2AK3//WFS1//SERP1//DGCR8//PRKDC//KRT8//PTK2B//PYCARD//IGTP//PPP3CB//REST//NRP1//CRH//MAPKAPK2//THBS1//SPRY1//FGFBP3//SAA1//ABCC1//HIST1H2BA//LYN//OPRM1//FOXF1A//EMD//MAPK14//MIR142//GLI2//DIAP1//GATA5//MPP1//PLA2R1
GO:0032101	regulation of response to external stimulus	Biological process	17	313	719	23448	1.77126	0.0170033	0.160488	1.76947	F12//MIF//THBS1//KNG1//GHRL//NPFF//OPRM1//NRP1//LYN//RELA//TLR9//FOXF1A//AOAH//ABR//HSPD1//GRID2//MPP1
GO:0006869	lipid transport	Biological process	11	172	719	23448	2.08565	0.0173079	0.162992	1.76176	THBS1//ABCC1//LIPC//NPC2//ITGB3//ABCA5//MIF//LDLRAP1//PLA2R1//OSBP2//HDLBP
GO:0050767	regulation of neurogenesis	Biological process	21	414	719	23448	1.65423	0.01749	0.164334	1.75721	NOTCH1//LYN//PTK2B//CAMK1//RELA//NRP1//REST//DIXDC1//GLI2//TCF3//FEZF1//ULK1//ULK2//MIF//DLX2//WNT7B//OPRM1//SSH2//SHOX2//GOLGA2//CAPRIN2
GO:0002009	morphogenesis of an epithelium	Biological process	18	339	719	23448	1.73161	0.0176404	0.165008	1.75349	NRP1//LAMA5//IFT172//TSC1//ALX1//LAMA1//HOXB2//YAP1//TBX18//WNT7B//FOXF1A//CRB3//GLI2//PLXNA1//FOXD4//NOTCH1//LHX1//VCL
GO:0001738	morphogenesis of a polarized epithelium	Biological process	4	33	719	23448	3.95296	0.0177206	0.165008	1.75152	FOXF1A//LAMA1//CRB3//LAMA5
GO:0021695	cerebellar cortex development	Biological process	4	33	719	23448	3.95296	0.0177206	0.165008	1.75152	GLI2//LHX1//ULK1//DIXDC1
GO:0046676	negative regulation of insulin secretion	Biological process	4	33	719	23448	3.95296	0.0177206	0.165008	1.75152	OIT1//REST//NPFF//GHRL
GO:0006865	amino acid transport	Biological process	8	108	719	23448	2.4157	0.0181098	0.167668	1.74209	SEPT2//ABCC1//SLC25A22//SLC36A1//SLC6A1//GABBR1//SLC6A15//SLC46A1
GO:0001938	positive regulation of endothelial cell proliferation	Biological process	5	50	719	23448	3.2612	0.0181759	0.167668	1.7405	ACVRL1//ITGB3//KNG1//RPTOR//VASH2
GO:0002758	innate immune response-activating signal transduction	Biological process	5	50	719	23448	3.2612	0.0181759	0.167668	1.7405	MAPKAPK2//TLR9//HSPD1//LYN//RELA
GO:0006304	DNA modification	Biological process	5	50	719	23448	3.2612	0.0181759	0.167668	1.7405	CTCF//PIWIL2//TDRD1//PIWIL4//SFPI1
GO:0030324	lung development	Biological process	10	151	719	23448	2.15973	0.0182081	0.167668	1.73974	FOXF1A//MYOCD//WNT7B//LAMA1//FGFR4//CRH//GLI2//LAMA5//MMP14//NOTCH1
GO:0040029	regulation of gene expression, epigenetic	Biological process	9	130	719	23448	2.25775	0.0188485	0.173181	1.72472	CTCF//AIRN//XIST//DGCR8//EIF2C4//PIWIL2//TDRD1//PIWIL4//SFPI1
GO:0021602	cranial nerve morphogenesis	Biological process	3	19	719	23448	5.14926	0.0192904	0.176546	1.71466	HOXB2//HOXA3//NRP1
GO:0046907	intracellular transport	Biological process	33	735	719	23448	1.46421	0.0192998	0.176546	1.71445	PACS1//GCKR//KPNA3//FAM53A//PHIP//AGXT//TSC1//ERBB2IP//RPL11//IPO4//SRP14//SRP54A//KIF5B//CCDC109A//NAPB//COPG2//COPB1//ADRBK2//CAMK1//RSRC1//HGSNAT//ACTR2//NPC2//CDKN1A//EMD//APOD//TLR9//DMAP1//AKAP13//CHERP//WFS1//TMEM30A//LDLRAP1
GO:0008219	cell death	Biological process	59	1464	719	23448	1.31428	0.0194905	0.17742	1.71018	LYN//MIF//BIRC5//CASP6//EIF2AK3//GLI2//GRK5//ITCH//KRT8//PRKCB//PRKDC//RTN3//SLK//TNFRSF10B//TNFSF12//MAPK14//PHLDA3//GHITM//PYCARD//RBM25//BMF//HIP1//CSRNP1//HSPD1//RELA//GHRL//SFPI1//THBS1//WNT7B//JMY//NACC1//NDUFS3//USP7//HPRT//CRH//IKBKE//MAP3K1//MYOCD//DDIT3//WFS1//NOTCH1//REST//AMBRA1//BTC//CDKN1A//CSF2//PTK2B//SNAI1//SYCP3//YAP1//MTDH//PHIP//RXFP2//GRID2//LGMN//SET//ABCC1//ITGB3
GO:0031334	positive regulation of protein complex assembly	Biological process	7	89	719	23448	2.56499	0.0195432	0.17742	1.709	PTK2B//MAP3K1//MLST8//BMF//JMY//CSF2//SUMO1
GO:0043393	regulation of protein binding	Biological process	7	89	719	23448	2.56499	0.0195432	0.17742	1.709	TDG//SENP2//EIF2AK3//PACS1//CAPRIN2//CAMK1//LDLRAP1
GO:0015909	long-chain fatty acid transport	Biological process	4	34	719	23448	3.8367	0.0196089	0.17742	1.70755	THBS1//ABCC1//PLA2R1//MIF
GO:0031663	lipopolysaccharide-mediated signaling pathway	Biological process	4	34	719	23448	3.8367	0.0196089	0.17742	1.70755	MIF//LYN//MAPK14//MTDH
GO:0030323	respiratory tube development	Biological process	10	153	719	23448	2.1315	0.0197667	0.178072	1.70406	CRH//FGFR4//GLI2//FOXF1A//LAMA5//MMP14//NOTCH1//WNT7B//MYOCD//LAMA1
GO:0050727	regulation of inflammatory response	Biological process	10	153	719	23448	2.1315	0.0197667	0.178072	1.70406	F12//MIF//FOXF1A//AOAH//GHRL//ABR//HSPD1//LYN//RELA//TLR9
GO:0042981	regulation of apoptotic process	Biological process	46	1096	719	23448	1.36875	0.0198511	0.178361	1.70222	PPP3CB//LYN//MIF//BIRC5//HSPD1//RELA//GHRL//CASP6//SFPI1//THBS1//WNT7B//PHLDA3//JMY//PYCARD//NACC1//NDUFS3//HIP1//USP7//TNFRSF10B//CRH//IKBKE//MYOCD//DDIT3//NOTCH1//PRKDC//REST//MAP3K1//AMBRA1//BTC//CDKN1A//CSF2//GRK5//ITCH//PTK2B//SNAI1//SYCP3//WFS1//YAP1//MTDH//PHIP//RXFP2//GRID2//LGMN//SET//ABCC1//BMF
GO:0009719	response to endogenous stimulus	Biological process	29	629	719	23448	1.50357	0.0198847	0.178361	1.70148	GNAL//HPRT//SHC1//PHIP//FGFR4//LYN//MMP14//GHRL//CCND1//CDO1//RPTOR//MIRLET7A-1//MIRLET7F-1//GGH//TSC1//PRKDC//THBS1//SPRY1//EIF2B5//TBL1X//RCAN1//FGFBP3//PRKCB//RELA//AGXT//REST//MIR142//DIAP1//GATA5
GO:0016573	histone acetylation	Biological process	8	110	719	23448	2.37178	0.0200005	0.178722	1.69896	CTCF//MYOCD//SFPI1//TCF3//TADA2A//BRPF3//DMAP1//MYST1
GO:0040007	growth	Biological process	32	710	719	23448	1.46983	0.020011	0.178722	1.69873	RPTOR//FXYD2//IGFBP1//MYOCD//GINS1//THBS1//PTK2B//ACVRL1//CDKN1A//TSPYL2//NDUFS3//CAPRIN2//NRP1//RPL29//LHX1//PRKCB//SHC1//DMAP1//PHIP//LGMN//MUSTN1//NOTCH1//WFS1//YAP1//SERP1//GLI2//CHRNA1//ULK1//ULK2//FOXD4//TBX2//WNT7B
GO:0048610	cellular process involved in reproduction	Biological process	19	369	719	23448	1.67921	0.0200603	0.178778	1.69766	SYCP3//PTK2B//RXFP2//MSH4//PIWIL2//MAPK1IP1//TDRD1//PIWIL4//HSPA2//SPIN1//FNDC3A//SYT8//CAST//CCND1//PRKDC//REST//MAP3K1//ACTR2//NOTCH1
GO:0034728	nucleosome organization	Biological process	6	70	719	23448	2.79531	0.0203252	0.180374	1.69196	TSPYL2//HIST3H2BA//HIST3H2A//HIST1H2BA//CTCF//SYCP3
GO:0072358	cardiovascular system development	Biological process	31	684	719	23448	1.47803	0.0203698	0.180374	1.69101	ACVRL1//NRP1//PTK2B//SHC1//TNFSF12//MAPK14//COL5A1//FOXF1A//YAP1//MYOCD//SFPI1//WNT7B//NOTCH1//THBS1//TBX2//TTN//TBX18//SHOX2//GLI2//PPP3CB//PRKDC//LECT1//EGLN1//PRKCB//MTDH//VASH2//TSC1//REST//NSDHL//LAMA1//ITGB3
GO:0072359	circulatory system development	Biological process	31	684	719	23448	1.47803	0.0203698	0.180374	1.69101	ACVRL1//NRP1//PTK2B//SHC1//TNFSF12//MAPK14//COL5A1//FOXF1A//YAP1//MYOCD//SFPI1//WNT7B//NOTCH1//THBS1//TBX2//TTN//TBX18//SHOX2//GLI2//PPP3CB//PRKDC//LECT1//EGLN1//PRKCB//MTDH//VASH2//TSC1//REST//NSDHL//LAMA1//ITGB3
GO:0051403	stress-activated MAPK cascade	Biological process	10	154	719	23448	2.11766	0.0205817	0.181702	1.68652	CASR//MAP3K1//IRAK4//WNT7B//PTK2B//TLR9//MAGI3//DIXDC1//ITCH//MAPK14
GO:0006913	nucleocytoplasmic transport	Biological process	15	271	719	23448	1.80509	0.020644	0.181702	1.68521	GCKR//KPNA3//FAM53A//PHIP//TSC1//IPO4//CDKN1A//EMD//APOD//TLR9//DMAP1//CAMK1//AKAP13//CHERP//RSRC1
GO:0031647	regulation of protein stability	Biological process	7	90	719	23448	2.53649	0.020651	0.181702	1.68506	HSPD1//TCF3//WFS1//TSC1//PRKDC//DPM2//USP7
GO:0051241	negative regulation of multicellular organismal process	Biological process	16	296	719	23448	1.76281	0.020986	0.18426	1.67807	THBD//NPFF//RGS2//KNG1//PTK2B//EIF2AK3//SLC6A1//GHRL//THBS1//TLR9//POMC//LGMN//F12//NOTCH1//GABBR1//APOD
GO:0048645	organ formation	Biological process	5	52	719	23448	3.13577	0.0212182	0.185867	1.67329	FGFR4//SPRY1//NOTCH1//GLI2//HOXA3
GO:0001822	kidney development	Biological process	10	155	719	23448	2.104	0.0214208	0.185867	1.66916	SPRY1//APH1A//WNT7B//OSR2//LHX1//ITGB3//FOXD4//GLI2//WFS1//TSC1
GO:0030111	regulation of Wnt receptor signaling pathway	Biological process	10	155	719	23448	2.104	0.0214208	0.185867	1.66916	DIXDC1//CCND1//APCDD1//EMD//TBX18//DDIT3//NOTCH1//FAM123A//YAP1//CAPRIN2
GO:0016265	death	Biological process	59	1472	719	23448	1.30714	0.0214745	0.185867	1.66808	LYN//MIF//BIRC5//CASP6//EIF2AK3//GLI2//GRK5//ITCH//KRT8//PRKCB//PRKDC//RTN3//SLK//TNFRSF10B//TNFSF12//MAPK14//PHLDA3//GHITM//PYCARD//RBM25//BMF//HIP1//CSRNP1//HSPD1//RELA//GHRL//SFPI1//THBS1//WNT7B//JMY//NACC1//NDUFS3//USP7//HPRT//CRH//IKBKE//MAP3K1//MYOCD//DDIT3//WFS1//NOTCH1//REST//AMBRA1//BTC//CDKN1A//CSF2//PTK2B//SNAI1//SYCP3//YAP1//MTDH//PHIP//RXFP2//GRID2//LGMN//SET//ABCC1//ITGB3
GO:0007267	cell-cell signaling	Biological process	31	687	719	23448	1.47157	0.0214865	0.185867	1.66783	FGFR4//SPRY1//CRH//LYN//NPFFR2//CHRNA1//PPP3CB//SYT9//NAPB//GABBR1//SLC6A1//PRKCB//CPLX1//LHX1//GLI2//EXOC3L//EIF2AK3//NPFF//NNAT//SERP1//GHRL//GRID2//OIT1//REST//RASGRF1//RAB5A//C1QL3//CAMK1//OPRM1//POMC//WNT7B
GO:0072521	purine-containing compound metabolic process	Biological process	40	934	719	23448	1.39666	0.0215478	0.185867	1.6666	HPRT//GNAL//GNA12//TUBB5//SRP54A//RASL11A//TUBB2B//ATL1//RAB5A//RASL10B//FXYD2//DHX15//ABCC1//CETN2//DDX56//MSH4//ATP2C2//SKIV2L2//DDX10//ABCA5//DHX29//TRANK1//RXFP2//OPRM1//GABBR1//CRH//ARFGAP3//GIT1//MLST8//RASGRF1//RASA2//ARHGEF10L//CASR//ABR//TSC1//PTK2B//SPRY1//RGS2//ARHGAP36//FAM13B
GO:0044281	small molecule metabolic process	Biological process	87	2292	719	23448	1.23789	0.0216143	0.185867	1.66526	MIF//PTGES//EIF5A2//PFKFB3//APOD//MAPK14//SERP1//CMAS//PDHB//DLAT//HPRT//GNAL//GNA12//TUBB5//SRP54A//RASL11A//TUBB2B//ATL1//RAB5A//RASL10B//FXYD2//DHX15//ABCC1//CETN2//DDX56//MSH4//ATP2C2//SKIV2L2//DDX10//ABCA5//DHX29//TRANK1//CTCF//PRMT8//GGH//LIPC//LPIN2//FA2H//ALOX12B//FDFT1//NSDHL//PMVK//RXFP2//OPRM1//GABBR1//SAA1//LDLRAP1//HDLBP//BCKDK//ENPP5//SNAI1//SRD5A3//PADI1//PADI4//EIF2AK3//AGXT//DPM2…
GO:0007431	salivary gland development	Biological process	4	35	719	23448	3.72708	0.0216166	0.185867	1.66521	LAMA1//LAMA5//NRP1//PLXNA1
GO:0030838	positive regulation of actin filament polymerization	Biological process	4	35	719	23448	3.72708	0.0216166	0.185867	1.66521	JMY//PTK2B//MAP3K1//MLST8
GO:0060079	regulation of excitatory postsynaptic membrane potential	Biological process	4	35	719	23448	3.72708	0.0216166	0.185867	1.66521	GRID2//OPRM1//NPFF//GHRL
GO:0048747	muscle fiber development	Biological process	7	91	719	23448	2.50861	0.0218017	0.186315	1.66151	CHRNA1//RBM38//MYOCD//NOTCH1//TTN//RCAN1//SHOX2
GO:0010647	positive regulation of cell communication	Biological process	31	688	719	23448	1.46943	0.0218693	0.186315	1.66017	EIF2AK3//LDLRAP1//EIF2A//MIF//DIXDC1//THBS1//MYOCD//ACVRL1//FOXD4//PRKCB//MLST8//RPTOR//TLR9//CSF2//LYN//PTK2B//LGALS9//MTDH//ITGB3//KNG1//PLA2R1//OPRM1//FGFBP3//SHOX2//WNT7B//SHOC2//FGFR4//ST5//YAP1//CAPRIN2//TNFSF12
GO:0050896	response to stimulus	Biological process	230	6694	719	23448	1.12052	0.0218781	0.186315	1.65999	APLF//ULK1//MAPK14//BCKDK//PTK2B//SHC1//MAP3K1//BRAP//THBS1//GHRL//APOD//RAD23B//LGMN//MYOCD//PYGM//EGLN1//PPP3CB//GNAL//HPRT//GRK5//ADRBK2//MAPKAPK2//TLR9//HSPD1//ITK//F12//LYN//NOTCH1//CASP6//MIF//EIF2AK3//RELA//SAA1//CEBPE//ITCH//KNG1//THBD//CCND1//TCF7L1//WNT7B//LRRFIP2//SENP2//DIXDC1//APCDD1//ACVRL1//CASR//CCR8//FGFR4//GNA12//GNG3//LGALS9//NTSR2//OPRM1//PLXNA1//POMC//RRH//TNFRSF10B//ULK2//CA…
GO:0010927	cellular component assembly involved in morphogenesis	Biological process	8	112	719	23448	2.32943	0.0220276	0.186315	1.65703	TMOD1//TTN//MPP5//LAMA5//RPGR//IFT172//RAB3IP//KRT8
GO:0018393	internal peptidyl-lysine acetylation	Biological process	8	112	719	23448	2.32943	0.0220276	0.186315	1.65703	MYST1//CTCF//MYOCD//SFPI1//TCF3//TADA2A//BRPF3//DMAP1
GO:0030326	embryonic limb morphogenesis	Biological process	8	112	719	23448	2.32943	0.0220276	0.186315	1.65703	OSR2//HOXD9//NOTCH1//GLI2//GNA12//SHOX2//ALX1//SP8
GO:0035113	embryonic appendage morphogenesis	Biological process	8	112	719	23448	2.32943	0.0220276	0.186315	1.65703	NOTCH1//SHOX2//ALX1//SP8//OSR2//HOXD9//GLI2//GNA12
GO:0060828	regulation of canonical Wnt receptor signaling pathway	Biological process	8	112	719	23448	2.32943	0.0220276	0.186315	1.65703	TBX18//DDIT3//NOTCH1//FAM123A//YAP1//CAPRIN2//DIXDC1//EMD
GO:0032856	activation of Ras GTPase activity	Biological process	3	20	719	23448	4.89179	0.022188	0.18729	1.65388	TSC1//PTK2B//RASGRF1
GO:0031401	positive regulation of protein modification process	Biological process	18	348	719	23448	1.68683	0.0222772	0.187662	1.65214	CCND1//CRH//HSPA2//MIF//GHRL//SENP2//IL34//ADRBK2//PHIP//WFS1//CAPRIN2//CSF2//LYN//ITGB3//NRP1//PTK2B//MLST8//MYB
GO:0018209	peptidyl-serine modification	Biological process	9	134	719	23448	2.19036	0.022463	0.188462	1.64853	MAPKAPK2//PRKDC//MAP3K1//MAPK14//BRSK2//SPOCK3//MIF//PHIP//CAPRIN2
GO:0050769	positive regulation of neurogenesis	Biological process	9	134	719	23448	2.19036	0.022463	0.188462	1.64853	NOTCH1//RELA//MIF//SHOX2//GOLGA2//DIXDC1//CAPRIN2//LYN//OPRM1
GO:0006606	protein import into nucleus	Biological process	11	179	719	23448	2.00409	0.0225185	0.188547	1.64746	GCKR//IPO4//CDKN1A//EMD//APOD//TLR9//DMAP1//CHERP//KPNA3//FAM53A//PHIP
GO:0043067	regulation of programmed cell death	Biological process	46	1106	719	23448	1.35637	0.0228121	0.189332	1.64183	PPP3CB//LYN//MIF//BIRC5//HSPD1//RELA//GHRL//CASP6//SFPI1//THBS1//WNT7B//PHLDA3//JMY//PYCARD//NACC1//NDUFS3//HIP1//USP7//TNFRSF10B//CRH//IKBKE//MYOCD//DDIT3//WFS1//BMF//NOTCH1//PRKDC//REST//MAP3K1//AMBRA1//BTC//CDKN1A//CSF2//GRK5//ITCH//PTK2B//SNAI1//SYCP3//YAP1//MTDH//PHIP//RXFP2//GRID2//LGMN//SET//ABCC1
GO:0002218	activation of innate immune response	Biological process	5	53	719	23448	3.0766	0.0228563	0.189332	1.64099	MAPKAPK2//TLR9//HSPD1//LYN//RELA
GO:0051145	smooth muscle cell differentiation	Biological process	5	53	719	23448	3.0766	0.0228563	0.189332	1.64099	FOXF1A//MYOCD//RCAN1//WNT7B//TBX18
GO:0071436	sodium ion export	Biological process	5	53	719	23448	3.0766	0.0228563	0.189332	1.64099	FXYD2//SLC6A15//SLC10A3//SLC6A1//SLC5A2
GO:0030003	cellular cation homeostasis	Biological process	17	324	719	23448	1.71112	0.0228927	0.189332	1.6403	CASR//ITGB3//PRKCB//PYGM//CHERP//STIM2//GNG3//KNG1//OPRM1//PTK2B//SAA1//NPFF//GHRL//WFS1//DIAP1//LYN//CCDC109A
GO:0040012	regulation of locomotion	Biological process	20	400	719	23448	1.6306	0.0229502	0.189332	1.63921	ITGB3//THBS1//ACVRL1//MIF//RAB5A//LAMA1//LAMA5//VCL//MAP3K1//DIAP1//FOXF1A//LYN//ABCC1//PTK2B//SNAI1//ABR//GHRL//NRP1//MPP1//APOD
GO:0055123	digestive system development	Biological process	7	92	719	23448	2.48134	0.0229961	0.189332	1.63835	NOTCH1//GLI2//FOXF1A//SHOX2//MYOCD//MYB//GATA5
GO:0060021	palate development	Biological process	6	72	719	23448	2.71766	0.0230226	0.189332	1.63785	SNAI1//TBX2//SUMO1//OSR2//CSRNP1//ALX1
GO:0090316	positive regulation of intracellular protein transport	Biological process	6	72	719	23448	2.71766	0.0230226	0.189332	1.63785	TLR9//DMAP1//EMD//CAMK1//CHERP//TMEM30A
GO:0051169	nuclear transport	Biological process	15	275	719	23448	1.77883	0.0231736	0.190198	1.63501	GCKR//KPNA3//FAM53A//PHIP//TSC1//IPO4//CAMK1//RSRC1//CDKN1A//EMD//APOD//TLR9//DMAP1//AKAP13//CHERP
GO:0048589	developmental growth	Biological process	14	251	719	23448	1.81899	0.0233945	0.191632	1.63089	GINS1//THBS1//NRP1//LHX1//MUSTN1//NOTCH1//CHRNA1//ULK1//ULK2//FOXD4//TBX2//WNT7B//MYOCD//GLI2
GO:0032504	multicellular organism reproduction	Biological process	24	505	719	23448	1.54988	0.0235238	0.191934	1.62849	MSH4//EIF2B5//PTK2B//RXFP2//SPIN1//SPIN4//TDRD1//AZI1//MIF//NOTCH1//RAD23B//SYCP3//ZFP41//PIWIL2//SLCO4C1//CATSPER4//PIWIL4//HSPA2//FNDC3A//CCND1//CDO1//EIF2AK3//PRKDC//NPAS3
GO:0048609	multicellular organismal reproductive process	Biological process	24	505	719	23448	1.54988	0.0235238	0.191934	1.62849	MSH4//EIF2B5//PTK2B//RXFP2//SPIN1//SPIN4//TDRD1//AZI1//MIF//NOTCH1//RAD23B//SYCP3//ZFP41//PIWIL2//SLCO4C1//CATSPER4//PIWIL4//HSPA2//FNDC3A//CCND1//CDO1//EIF2AK3//PRKDC//NPAS3
GO:0071407	cellular response to organic cyclic compound	Biological process	4	36	719	23448	3.62355	0.0237454	0.193362	1.62442	CRH//OPRM1//GLI2//FOXF1A
GO:0007409	axonogenesis	Biological process	16	301	719	23448	1.73353	0.0240661	0.19559	1.61859	GLI2//NRP1//FEZF1//LHX1//ULK1//ULK2//MIF//FOXD4//SSH2//SHOX2//GOLGA2//DIXDC1//NOTCH1//WNT7B//ATL1//BRSK2
GO:0018394	peptidyl-lysine acetylation	Biological process	8	114	719	23448	2.28856	0.0241955	0.195759	1.61627	MYST1//CTCF//MYOCD//SFPI1//TCF3//TADA2A//BRPF3//DMAP1
GO:0051170	nuclear import	Biological process	11	181	719	23448	1.98194	0.0241984	0.195759	1.61621	GCKR//KPNA3//FAM53A//PHIP//IPO4//CDKN1A//EMD//APOD//TLR9//DMAP1//CHERP
GO:0048584	positive regulation of response to stimulus	Biological process	39	914	719	23448	1.39154	0.0242284	0.195759	1.61568	MAPKAPK2//TLR9//LYN//MIF//HSPD1//DAF2//EIF2AK3//LDLRAP1//EIF2A//ITK//DIXDC1//THBS1//MYOCD//ACVRL1//FOXD4//PRKCB//MLST8//RPTOR//GHRL//OPRM1//CSF2//PTK2B//LGALS9//MTDH//ITGB3//KNG1//PLA2R1//FGFBP3//SHOX2//WNT7B//SHOC2//UBASH3A//FGFR4//ST5//RELA//YAP1//CAPRIN2//CRH//TNFSF12
GO:0048667	cell morphogenesis involved in neuron differentiation	Biological process	18	352	719	23448	1.66766	0.0246143	0.198491	1.60881	NOTCH1//ULK1//WNT7B//ULK2//ATL1//BRSK2//GLI2//NRP1//FEZF1//LHX1//MIF//HPRT//FOXD4//SSH2//SHOX2//GOLGA2//DIXDC1//CAPRIN2
GO:0048732	gland development	Biological process	14	253	719	23448	1.80461	0.0248251	0.199804	1.60511	CCND1//CDO1//EIF2AK3//GLI2//CRH//HOXA3//HOXD9//LAMA1//LAMA5//NOTCH1//TBX2//NRP1//PLXNA1//FOXF1A
GO:0000122	negative regulation of transcription from RNA polymerase II promoter	Biological process	24	508	719	23448	1.54072	0.0250038	0.200458	1.60199	DLX2//FOXD4//GLI2//FOXF1A//MYB//REST//SHOX2//SNAI1//BHLHE40//TBL1X//TBX2//TDG//WNT7B//DMAP1//NKAP//MTDH//IFT172//FEZF1//NFX1//TBX18//OSR2//MYOCD//ALX1//GLIS3
GO:0007519	skeletal muscle tissue development	Biological process	10	159	719	23448	2.05107	0.0250273	0.200458	1.60159	CHRNA1//RBM38//MYOCD//EMD//NOTCH1//RCAN1//SHOX2//HOXD9//MAPK14//FLNB
GO:0023056	positive regulation of signaling	Biological process	31	696	719	23448	1.45254	0.0251283	0.200458	1.59984	EIF2AK3//LDLRAP1//EIF2A//MIF//DIXDC1//THBS1//MYOCD//ACVRL1//FOXD4//PRKCB//MLST8//RPTOR//TLR9//CSF2//LYN//PTK2B//LGALS9//MTDH//ITGB3//KNG1//PLA2R1//OPRM1//FGFBP3//SHOX2//WNT7B//SHOC2//FGFR4//ST5//YAP1//CAPRIN2//TNFSF12
GO:0000904	cell morphogenesis involved in differentiation	Biological process	22	456	719	23448	1.57338	0.025253	0.200458	1.59769	NOTCH1//SNAI1//LECT1//ULK1//WNT7B//ULK2//ATL1//BRSK2//GLI2//NRP1//FEZF1//LHX1//LAMA5//MIF//HPRT//FOXD4//SSH2//SHOX2//GOLGA2//DIXDC1//CAPRIN2//KRT8
GO:0014911	positive regulation of smooth muscle cell migration	Biological process	3	21	719	23448	4.65885	0.0253091	0.200458	1.59672	ITGB3//MIF//RAB5A
GO:0015800	acidic amino acid transport	Biological process	3	21	719	23448	4.65885	0.0253091	0.200458	1.59672	SEPT2//SLC25A22//SLC6A1
GO:0031571	mitotic cell cycle G1/S transition DNA damage checkpoint	Biological process	3	21	719	23448	4.65885	0.0253091	0.200458	1.59672	CDKN1A//RBM38//CCND1
GO:0043516	regulation of DNA damage response, signal transduction by p53 class mediator	Biological process	3	21	719	23448	4.65885	0.0253091	0.200458	1.59672	PLA2R1//MIF//SNAI1
GO:0033674	positive regulation of kinase activity	Biological process	17	328	719	23448	1.69025	0.0253799	0.200458	1.59551	MAP3K1//MAP3K2//SHC1//THBS1//GHRL//WNT7B//HSPA2//ITGB3//GCKR//PTK2B//MIF//TLR9//MAGI3//LYN//CCND1//CAMK1//RPTOR
GO:0032880	regulation of protein localization	Biological process	16	303	719	23448	1.72208	0.0253891	0.200458	1.59535	CDKN1A//EMD//APOD//TLR9//DMAP1//CAMK1//LYN//MIF//SAA1//PYCARD//CHERP//OPRM1//TMEM30A//LDLRAP1//SEPT2//NNAT
GO:0051321	meiotic cell cycle	Biological process	9	137	719	23448	2.14239	0.0254814	0.200718	1.59378	SYCP3//MSH4//PIWIL2//MAPK1IP1//TDRD1//PIWIL4//HSPA2//SPIN1//ACTR2
GO:0061351	neural precursor cell proliferation	Biological process	7	94	719	23448	2.42855	0.0255187	0.200718	1.59314	NOTCH1//WNT7B//DIXDC1//TACC1//LYN
GO:0009749	response to glucose stimulus	Biological process	6	74	719	23448	2.64421	0.0259504	0.202182	1.58586	CRH//PPP3CB//CASP6//NNAT//THBS1//EIF2B5
GO:0065004	protein-DNA complex assembly	Biological process	6	74	719	23448	2.64421	0.0259504	0.202182	1.58586	TSPYL2//HIST3H2BA//HIST3H2A//HIST1H2BA//RNF4//SENP6
GO:0010941	regulation of cell death	Biological process	47	1144	719	23448	1.33983	0.0259885	0.202182	1.58522	PPP3CB//LYN//MIF//BIRC5//HSPD1//RELA//GHRL//CASP6//SFPI1//THBS1//WNT7B//PHLDA3//JMY//PYCARD//NACC1//NDUFS3//HIP1//USP7//TNFRSF10B//CRH//IKBKE//MYOCD//DDIT3//WFS1//BMF//NOTCH1//PRKDC//REST//MAP3K1//AMBRA1//BTC//CDKN1A//CSF2//GRK5//ITCH//PTK2B//SNAI1//SYCP3//YAP1//MTDH//PHIP//RXFP2//GRID2//LGMN//SET//ABCC1//ITGB3
GO:0032655	regulation of interleukin-12 production	Biological process	4	37	719	23448	3.52562	0.0259969	0.202182	1.58508	THBS1//HSPD1//TLR9//RELA
GO:0045446	endothelial cell differentiation	Biological process	4	37	719	23448	3.52562	0.0259969	0.202182	1.58508	LECT1//WNT7B//ACVRL1//NOTCH1
GO:0071356	cellular response to tumor necrosis factor	Biological process	4	37	719	23448	3.52562	0.0259969	0.202182	1.58508	KRT8//PTK2B//PYCARD//RELA
GO:0055080	cation homeostasis	Biological process	19	380	719	23448	1.6306	0.0261601	0.20307	1.58236	CASR//ITGB3//PRKCB//PYGM//CHERP//STIM2//GNG3//KNG1//OPRM1//PTK2B//SAA1//NPFF//GHRL//WFS1//DIAP1//LYN//CCDC109A//FBXL5//SLC25A28
GO:0046888	negative regulation of hormone secretion	Biological process	5	55	719	23448	2.96472	0.0263726	0.203958	1.57885	CRH//OIT1//REST//NPFF//GHRL
GO:0051952	regulation of amine transport	Biological process	5	55	719	23448	2.96472	0.0263726	0.203958	1.57885	SEPT2//CRH//GABBR1//SLC6A1//PRKCB
GO:0006475	internal protein amino acid acetylation	Biological process	8	116	719	23448	2.2491	0.0265086	0.204249	1.57661	MYST1//CTCF//MYOCD//SFPI1//TCF3//TADA2A//BRPF3//DMAP1
GO:0060560	developmental growth involved in morphogenesis	Biological process	8	116	719	23448	2.2491	0.0265086	0.204249	1.57661	THBS1//NRP1//LHX1//ULK1//ULK2//FOXD4//TBX2//WNT7B
GO:0051259	protein oligomerization	Biological process	16	305	719	23448	1.71079	0.0267658	0.205849	1.57242	BMF//EIF2AK3//LNX1//P2RX6//NACC1//ATL1//SLC6A1//HPRT//PCBD2//ACVRL1//PARVA//TSC1//MIF//LIPC//MAP3K1//HGSNAT
GO:0008203	cholesterol metabolic process	Biological process	7	95	719	23448	2.40299	0.0268483	0.206101	1.57108	FDFT1//NSDHL//PMVK//LIPC//SAA1//LDLRAP1//HDLBP
GO:0030334	regulation of cell migration	Biological process	18	356	719	23448	1.64892	0.0271326	0.2079	1.56651	ITGB3//THBS1//ACVRL1//MIF//RAB5A//DIAP1//FOXF1A//LYN//ABCC1//PTK2B//SNAI1//ABR//MPP1//APOD//LAMA1//LAMA5//VCL//MAP3K1
GO:0034504	protein localization to nucleus	Biological process	12	208	719	23448	1.88146	0.0272895	0.208717	1.564	GCKR//KPNA3//FAM53A//PHIP//IPO4//CDKN1A//EMD//APOD//TLR9//DMAP1//CHERP//RPL11
GO:0032388	positive regulation of intracellular transport	Biological process	6	75	719	23448	2.60896	0.027503	0.209963	1.56062	TLR9//DMAP1//EMD//CAMK1//CHERP//TMEM30A
GO:0043406	positive regulation of MAP kinase activity	Biological process	9	139	719	23448	2.11157	0.0276466	0.210672	1.55836	SHC1//THBS1//GHRL//WNT7B//MAP3K1//PTK2B//TLR9//MAGI3//MIF
GO:0048812	neuron projection morphogenesis	Biological process	18	357	719	23448	1.6443	0.0277914	0.211388	1.55609	NOTCH1//ULK1//WNT7B//ULK2//ATL1//BRSK2//GLI2//NRP1//FEZF1//LHX1//MIF//HPRT//FOXD4//SSH2//SHOX2//GOLGA2//DIXDC1//CAPRIN2
GO:0009605	response to external stimulus	Biological process	36	840	719	23448	1.39766	0.0279168	0.211953	1.55413	ULK1//MYOCD//F12//MIF//CCR8//CMTM8//CMTM4//GLI2//NRP1//FEZF1//RRH//LHX1//BHLHE40//FOXF1A//THBS1//KNG1//CDKN1A//RPTOR//GHRL//POMC//NPFF//OPRM1//SLC10A3//ULK2//SAA1//FOXD4//LYN//RELA//TLR9//AOAH//ABR//HSPD1//GRID2//ABCC1//PTK2B//MPP1
GO:0050818	regulation of coagulation	Biological process	5	56	719	23448	2.91178	0.028253	0.213847	1.54894	THBD//F12//THBS1//KNG1//LYN
GO:0003158	endothelium development	Biological process	4	38	719	23448	3.43284	0.0283722	0.213847	1.54711	LECT1//WNT7B//ACVRL1//NOTCH1
GO:0021545	cranial nerve development	Biological process	4	38	719	23448	3.43284	0.0283722	0.213847	1.54711	HOXB2//HOXA3//NRP1//FOXD4
GO:0048742	regulation of skeletal muscle fiber development	Biological process	4	38	719	23448	3.43284	0.0283722	0.213847	1.54711	RBM38//MYOCD//NOTCH1//SHOX2
GO:0000380	alternative nuclear mRNA splicing, via spliceosome	Biological process	3	22	719	23448	4.44709	0.0286534	0.214646	1.54282	RBM25//RSRC1//HNRNPM
GO:0032094	response to food	Biological process	3	22	719	23448	4.44709	0.0286534	0.214646	1.54282	GHRL//NPFF//OPRM1
GO:0070534	protein K63-linked ubiquitination	Biological process	3	22	719	23448	4.44709	0.0286534	0.214646	1.54282	ITCH//RNF4//UBE2T
GO:0043623	cellular protein complex assembly	Biological process	14	258	719	23448	1.76964	0.0286849	0.214646	1.54235	DIAP1//NAPB//TTN//PTK2B//MAP3K1//MLST8//JMY//HIP1//SEPT2//TUBB5//TUBB2B//TMEM48//RNF4//SENP6
GO:0007254	JNK cascade	Biological process	9	140	719	23448	2.09648	0.0287764	0.21469	1.54096	MAP3K1//WNT7B//PTK2B//TLR9//MAGI3//DIXDC1//ITCH//CASR//IRAK4
GO:0007015	actin filament organization	Biological process	11	186	719	23448	1.92866	0.0287942	0.21469	1.54069	EPS8//SSH2//GHRL//DIAP1//TTN//PTK2B//MAP3K1//MLST8//JMY//TSC1//ARHGEF10L
GO:0032318	regulation of Ras GTPase activity	Biological process	10	163	719	23448	2.00073	0.0290507	0.215155	1.53684	ARFGAP3//GIT1//MLST8//RASGRF1//RASA2//ARHGEF10L//ABR//TSC1//PTK2B//SPRY1
GO:0001892	embryonic placenta development	Biological process	6	76	719	23448	2.57463	0.0291157	0.215155	1.53587	WNT7B//KRT8//SNAI1//EGLN1//NSDHL//CSF2
GO:0007162	negative regulation of cell adhesion	Biological process	6	76	719	23448	2.57463	0.0291157	0.215155	1.53587	THBS1//NOTCH1//ACVRL1//APOD//MMP14//KNG1
GO:0007224	smoothened signaling pathway	Biological process	6	76	719	23448	2.57463	0.0291157	0.215155	1.53587	GLI2//WNT7B//SHOX2//FOXF1A//NSDHL//IFT172
GO:0008361	regulation of cell size	Biological process	6	76	719	23448	2.57463	0.0291157	0.215155	1.53587	NRP1//TSC1//ULK1//ULK2//VPREB2//RPTOR
GO:0006508	proteolysis	Biological process	38	899	719	23448	1.37848	0.029312	0.216222	1.53295	ITCH//LNX1//RBBP6//MAP3K1//FBXO45//APH1A//UHRF2//USP7//USP24//WFS1//ERLIN2//FBXL5//RAD23B//SUMO1//RNF4//TBL1X//KNG1//FGFR4//PTK2B//CASP6//CELA2A//MMP14//PCSK7//LGMN//PSMA2//SPINK4//ADAM23//TMPRSS2//F12//MPND//USP13//SENP2//PRSS28//AFG3L1//PRSS27//SENP6//ADAMTS17//PRSS48
GO:0007568	aging	Biological process	7	97	719	23448	2.35344	0.0296471	0.217816	1.52802	MIF//TBX2//SERP1//CDKN1A//PLA2R1//MAPK14//SHC1
GO:0008154	actin polymerization or depolymerization	Biological process	7	97	719	23448	2.35344	0.0296471	0.217816	1.52802	SSH2//DIAP1//PTK2B//MAP3K1//MLST8//JMY//GHRL
GO:0051603	proteolysis involved in cellular protein catabolic process	Biological process	16	309	719	23448	1.68865	0.0296855	0.217816	1.52746	ITCH//LNX1//RBBP6//MAP3K1//FBXO45//UHRF2//USP7//USP24//WFS1//ERLIN2//FBXL5//RAD23B//SUMO1//RNF4//TBL1X//PTK2B
GO:0015837	amine transport	Biological process	11	187	719	23448	1.91835	0.0297837	0.218151	1.52602	SEPT2//LYN//ABCC1//SLC25A22//SLC36A1//SLC6A1//SLC6A15//CRH//GABBR1//PRKCB//SLC46A1
GO:0006898	receptor-mediated endocytosis	Biological process	9	141	719	23448	2.08161	0.0299382	0.218512	1.52377	ULK1//LDLRAP1//ADRBK2//HIP1//RAB5A//PLA2R1//TMPRSS2//LSR//GM106
GO:0055001	muscle cell development	Biological process	9	141	719	23448	2.08161	0.0299382	0.218512	1.52377	CHRNA1//RBM38//MYOCD//TMOD1//TTN//KRT8//NOTCH1//RCAN1//SHOX2
GO:0030856	regulation of epithelial cell differentiation	Biological process	5	57	719	23448	2.8607	0.0302162	0.220154	1.51976	CCND1//YAP1//ACVRL1//NOTCH1//LHX1
GO:0046887	positive regulation of hormone secretion	Biological process	6	77	719	23448	2.54119	0.0307892	0.223757	1.5116	NNAT//SERP1//GHRL//CRH//PPP3CB//GABBR1
GO:0002224	toll-like receptor signaling pathway	Biological process	4	39	719	23448	3.34482	0.0308724	0.223757	1.51043	HSPD1//TLR9//LYN//MAPKAPK2
GO:0032615	interleukin-12 production	Biological process	4	39	719	23448	3.34482	0.0308724	0.223757	1.51043	THBS1//HSPD1//TLR9//RELA
GO:0043433	negative regulation of sequence-specific DNA binding transcription factor activity	Biological process	7	98	719	23448	2.32943	0.0311176	0.225142	1.50699	ITCH//TLR9//DDIT3//BHLHE40//SUMO1//WFS1//EGLN1
GO:0070201	regulation of establishment of protein localization	Biological process	14	262	719	23448	1.74262	0.0320767	0.2293	1.49381	CDKN1A//EMD//APOD//TLR9//DMAP1//CAMK1//LYN//MIF//SAA1//PYCARD//CHERP//OPRM1//TMEM30A//LDLRAP1
GO:0021696	cerebellar cortex morphogenesis	Biological process	3	23	719	23448	4.25373	0.0322197	0.2293	1.49188	LHX1//ULK1//GLI2
GO:0030858	positive regulation of epithelial cell differentiation	Biological process	3	23	719	23448	4.25373	0.0322197	0.2293	1.49188	ACVRL1//NOTCH1//LHX1
GO:0033209	tumor necrosis factor-mediated signaling pathway	Biological process	3	23	719	23448	4.25373	0.0322197	0.2293	1.49188	KRT8//PTK2B//PYCARD
GO:0040036	regulation of fibroblast growth factor receptor signaling pathway	Biological process	3	23	719	23448	4.25373	0.0322197	0.2293	1.49188	THBS1//SPRY1//FGFBP3
GO:0043300	regulation of leukocyte degranulation	Biological process	3	23	719	23448	4.25373	0.0322197	0.2293	1.49188	LYN//FOXF1A//ABR
GO:0048640	negative regulation of developmental growth	Biological process	3	23	719	23448	4.25373	0.0322197	0.2293	1.49188	NRP1//ULK1//ULK2
GO:0007569	cell aging	Biological process	5	58	719	23448	2.81138	0.0322632	0.2293	1.49129	MIF//CDKN1A//PLA2R1//MAPK14//TBX2
GO:0015711	organic anion transport	Biological process	5	58	719	23448	2.81138	0.0322632	0.2293	1.49129	SEPT2//SLC25A22//SLC10A6//AGXT//SLCO4C1
GO:0010720	positive regulation of cell development	Biological process	10	166	719	23448	1.96458	0.0323549	0.2293	1.49006	NOTCH1//SNAI1//RELA//MIF//SHOX2//OPRM1//GOLGA2//DIXDC1//CAPRIN2//LYN
GO:0051098	regulation of binding	Biological process	10	166	719	23448	1.96458	0.0323549	0.2293	1.49006	TDG//SENP2//EIF2AK3//PACS1//CAPRIN2//MYOCD//SUMO1//CAMK1//LDLRAP1//HIST1H2BA
GO:0060538	skeletal muscle organ development	Biological process	10	166	719	23448	1.96458	0.0323549	0.2293	1.49006	HOXD9//MAPK14//FLNB//CHRNA1//RBM38//MYOCD//EMD//NOTCH1//RCAN1//SHOX2
GO:0048864	stem cell development	Biological process	6	78	719	23448	2.50861	0.0325245	0.230109	1.48779	NKAP//PIWIL2//SFPI1//TCF7L1//YAP1//WNT7B
GO:0016485	protein processing	Biological process	7	99	719	23448	2.3059	0.0326362	0.230507	1.4863	F12//THBS1//MMP14//HIST1H2BA//PCSK7//IFT172//APH1A
GO:0070647	protein modification by small protein conjugation or removal	Biological process	20	416	719	23448	1.56788	0.0327955	0.231239	1.48419	ITCH//MAP3K1//LNX1//RBBP6//FBXO45//RNF4//BRAP//UHRF2//FBXL5//CTR9//USP7//SUMO1//SENP2//SENP6//UBE2F//WFS1//UBE2T//UBE2Q2//UFM1//PTK2B
GO:0042391	regulation of membrane potential	Biological process	12	214	719	23448	1.82871	0.0329477	0.231568	1.48217	CHRNA1//EIF2AK3//MPP5//NAB1//TSC1//EIF2B5//GRID2//OPRM1//NPFF//GHRL//CHRNE//NTSR2
GO:0018105	peptidyl-serine phosphorylation	Biological process	8	121	719	23448	2.15616	0.0329537	0.231568	1.4821	MIF//PHIP//CAPRIN2//MAPKAPK2//PRKDC//MAP3K1//MAPK14//BRSK2
GO:0048146	positive regulation of fibroblast proliferation	Biological process	4	40	719	23448	3.2612	0.0334981	0.234262	1.47498	BTC//CDKN1A//KNG1//MIF
GO:0007204	elevation of cytosolic calcium ion concentration	Biological process	10	167	719	23448	1.95281	0.0335126	0.234262	1.47479	CHERP//DIAP1//LYN//GNG3//KNG1//OPRM1//PTK2B//SAA1//NPFF//GHRL
GO:0007276	gamete generation	Biological process	19	391	719	23448	1.58472	0.0335706	0.234262	1.47404	PTK2B//RXFP2//TDRD1//AZI1//MIF//NOTCH1//RAD23B//SYCP3//ZFP41//MSH4//PIWIL2//SLCO4C1//CATSPER4//PIWIL4//HSPA2//FNDC3A//PRKDC//SPIN1//SPIN4
GO:0051270	regulation of cellular component movement	Biological process	19	391	719	23448	1.58472	0.0335706	0.234262	1.47404	ITGB3//THBS1//ACVRL1//MIF//RAB5A//LAMA1//LAMA5//VCL//MAP3K1//DIAP1//FOXF1A//LYN//ABCC1//PTK2B//SNAI1//ABR//NRP1//MPP1//APOD
GO:0051222	positive regulation of protein transport	Biological process	9	144	719	23448	2.03825	0.0336191	0.234262	1.47341	TLR9//DMAP1//EMD//CAMK1//MIF//SAA1//PYCARD//CHERP//TMEM30A
GO:0051347	positive regulation of transferase activity	Biological process	17	340	719	23448	1.6306	0.0340652	0.236973	1.46769	MAP3K1//MAP3K2//SHC1//THBS1//GHRL//WNT7B//HSPA2//ITGB3//GCKR//PTK2B//MIF//TLR9//MAGI3//LYN//CCND1//CAMK1//RPTOR
GO:0043068	positive regulation of programmed cell death	Biological process	24	524	719	23448	1.49368	0.0341407	0.237101	1.46673	PPP3CB//CASP6//SFPI1//THBS1//WNT7B//PHLDA3//JMY//PYCARD//NACC1//NDUFS3//HIP1//USP7//TNFRSF10B//CRH//IKBKE//DDIT3//HSPD1//NOTCH1//PRKDC//REST//MAP3K1//AMBRA1//LYN//CDKN1A
GO:0048863	stem cell differentiation	Biological process	8	122	719	23448	2.13849	0.03436	0.238226	1.46395	NKAP//PIWIL2//SFPI1//TCF7L1//YAP1//WNT7B//NOTCH1//REST
GO:0044092	negative regulation of molecular function	Biological process	29	661	719	23448	1.43078	0.0349555	0.238872	1.45648	ZFYVE28//OPRM1//RXFP2//GABBR1//BIRC5//CAST//KNG1//WFIKKN2//RGS2//DLG3//SFI1//GRXCR1//SPOCK3//ITCH//TLR9//TDG//SENP2//STIM2//DDIT3//GCKR//SPRY1//THBS1//SUMO1//LYN//BHLHE40//WFS1//EGLN1//CDKN1A//MYOCD
GO:0000165	MAPK cascade	Biological process	19	393	719	23448	1.57666	0.0350701	0.238872	1.45506	CASR//MAP3K1//IRAK4//WNT7B//ITGB3//KNG1//PTK2B//TLR9//MAGI3//DIXDC1//ITCH//MAPK14//LYN//SPRY1//FGFR4//MIF//ST5//SHC1//BRAP
GO:0051223	regulation of protein transport	Biological process	13	241	719	23448	1.75915	0.0355608	0.238872	1.44903	CDKN1A//EMD//APOD//TLR9//DMAP1//CAMK1//LYN//MIF//SAA1//PYCARD//CHERP//OPRM1//TMEM30A
GO:0050731	positive regulation of peptidyl-tyrosine phosphorylation	Biological process	7	101	719	23448	2.26023	0.03582	0.238872	1.44587	CSF2//LYN//ITGB3//MIF//NRP1//PTK2B//MLST8
GO:0006085	acetyl-CoA biosynthetic process	Biological process	2	10	719	23448	6.52239	0.0358892	0.238872	1.44504	PDHB//DLAT
GO:0006983	ER overload response	Biological process	2	10	719	23448	6.52239	0.0358892	0.238872	1.44504	DDIT3//EIF2AK3
GO:0010762	regulation of fibroblast migration	Biological process	2	10	719	23448	6.52239	0.0358892	0.238872	1.44504	ITGB3//THBS1
GO:0014074	response to purine-containing compound	Biological process	2	10	719	23448	6.52239	0.0358892	0.238872	1.44504	GNAL//SLC6A1
GO:0021521	ventral spinal cord interneuron specification	Biological process	2	10	719	23448	6.52239	0.0358892	0.238872	1.44504	GLI2//DBX1
GO:0021936	regulation of cerebellar granule cell precursor proliferation	Biological process	2	10	719	23448	6.52239	0.0358892	0.238872	1.44504	LHX1//GLI2
GO:0032008	positive regulation of TOR signaling cascade	Biological process	2	10	719	23448	6.52239	0.0358892	0.238872	1.44504	MLST8//RPTOR
GO:0032305	positive regulation of icosanoid secretion	Biological process	2	10	719	23448	6.52239	0.0358892	0.238872	1.44504	MIF//PLA2R1
GO:0032607	interferon-alpha production	Biological process	2	10	719	23448	6.52239	0.0358892	0.238872	1.44504	HSPD1//TLR9
GO:0032647	regulation of interferon-alpha production	Biological process	2	10	719	23448	6.52239	0.0358892	0.238872	1.44504	HSPD1//TLR9
GO:0032891	negative regulation of organic acid transport	Biological process	2	10	719	23448	6.52239	0.0358892	0.238872	1.44504	THBS1//GABBR1
GO:0034375	high-density lipoprotein particle remodeling	Biological process	2	10	719	23448	6.52239	0.0358892	0.238872	1.44504	LIPC//ABCA5
GO:0043518	negative regulation of DNA damage response, signal transduction by p53 class mediator	Biological process	2	10	719	23448	6.52239	0.0358892	0.238872	1.44504	MIF//SNAI1
GO:0044319	wound healing, spreading of cells	Biological process	2	10	719	23448	6.52239	0.0358892	0.238872	1.44504	ACVRL1//COL5A1
GO:0046827	positive regulation of protein export from nucleus	Biological process	2	10	719	23448	6.52239	0.0358892	0.238872	1.44504	EMD//CAMK1
GO:0051917	regulation of fibrinolysis	Biological process	2	10	719	23448	6.52239	0.0358892	0.238872	1.44504	THBS1//F12
GO:0060536	cartilage morphogenesis	Biological process	2	10	719	23448	6.52239	0.0358892	0.238872	1.44504	WNT7B//SNAI1
GO:0060999	positive regulation of dendritic spine development	Biological process	2	10	719	23448	6.52239	0.0358892	0.238872	1.44504	CAPRIN2//CAMK1
GO:0071312	cellular response to alkaloid	Biological process	2	10	719	23448	6.52239	0.0358892	0.238872	1.44504	CRH//OPRM1
GO:0002683	negative regulation of immune system process	Biological process	10	169	719	23448	1.9297	0.0359145	0.238872	1.44473	PPP3CB//THBS1//LYN//TLR9//KNG1//FOXF1A//ABR//ITCH//UBASH3A//APOD
GO:0003300	cardiac muscle hypertrophy	Biological process	3	24	719	23448	4.0765	0.0360062	0.238872	1.44362	AKAP13//RGS2//MYOCD
GO:0014897	striated muscle hypertrophy	Biological process	3	24	719	23448	4.0765	0.0360062	0.238872	1.44362	AKAP13//RGS2//MYOCD
GO:0090398	cellular senescence	Biological process	3	24	719	23448	4.0765	0.0360062	0.238872	1.44362	PLA2R1//MAPK14//CDKN1A
GO:0001775	cell activation	Biological process	25	554	719	23448	1.47166	0.0361287	0.238895	1.44215	TCF3//ITK//TLR9//PRKDC//LYN//CAST//SFPI1//ITGB3//PPP3CB//CDKN1A//MIF//NKAP//MYOCD//HSPD1//VPREB2//PRKCB//CSF2//ACVRL1//KNG1//THBS1//FOXF1A//ABR//MYB//ITCH//HPRT
GO:0048741	skeletal muscle fiber development	Biological process	6	80	719	23448	2.4459	0.0361823	0.238895	1.4415	CHRNA1//RBM38//MYOCD//NOTCH1//SHOX2//RCAN1
GO:0050768	negative regulation of neurogenesis	Biological process	6	80	719	23448	2.4459	0.0361823	0.238895	1.4415	NRP1//ULK1//ULK2//DLX2//REST//WNT7B
GO:0042116	macrophage activation	Biological process	4	41	719	23448	3.18165	0.0362501	0.238963	1.44069	TLR9//HSPD1//THBS1//CSF2
GO:0045664	regulation of neuron differentiation	Biological process	17	343	719	23448	1.61634	0.0365419	0.239779	1.43721	LYN//PTK2B//CAMK1//NRP1//NOTCH1//REST//DIXDC1//GLI2//TCF3//FEZF1//ULK1//ULK2//MIF//SSH2//SHOX2//GOLGA2//CAPRIN2
GO:0000079	regulation of cyclin-dependent protein kinase activity	Biological process	5	60	719	23448	2.71766	0.0366114	0.239779	1.43638	HSPA2//CDKN1A//MYOCD//CCND1//CCNO
GO:0032321	positive regulation of Rho GTPase activity	Biological process	5	60	719	23448	2.71766	0.0366114	0.239779	1.43638	ABR//TSC1//PTK2B//RASGRF1//ARHGEF10L
GO:0043506	regulation of JUN kinase activity	Biological process	5	60	719	23448	2.71766	0.0366114	0.239779	1.43638	WNT7B//MAP3K1//PTK2B//TLR9//MAGI3
GO:2000145	regulation of cell motility	Biological process	18	369	719	23448	1.59083	0.0366625	0.239779	1.43578	ITGB3//THBS1//ACVRL1//MIF//RAB5A//LAMA1//LAMA5//VCL//MAP3K1//DIAP1//FOXF1A//LYN//ABCC1//PTK2B//SNAI1//ABR//MPP1//APOD
GO:0044257	cellular protein catabolic process	Biological process	16	318	719	23448	1.64085	0.0371072	0.242264	1.43054	ITCH//LNX1//RBBP6//MAP3K1//FBXO45//UHRF2//USP7//USP24//WFS1//ERLIN2//FBXL5//RAD23B//SUMO1//RNF4//TBL1X//PTK2B
GO:0051260	protein homooligomerization	Biological process	10	170	719	23448	1.91835	0.0371591	0.242264	1.42993	BMF//HPRT//PCBD2//MIF//EIF2AK3//LNX1//P2RX6//NACC1//ATL1//SLC6A1
GO:0034622	cellular macromolecular complex assembly	Biological process	19	396	719	23448	1.56472	0.0374114	0.24325	1.427	TSPYL2//HIST3H2BA//HIST3H2A//HIST1H2BA//DIAP1//NAPB//TTN//PTK2B//MAP3K1//MLST8//JMY//EIF2A//HIP1//SEPT2//TUBB5//TUBB2B//TMEM48//RNF4//SENP6
GO:0016192	vesicle-mediated transport	Biological process	33	776	719	23448	1.38685	0.0374587	0.24325	1.42645	PACS1//LYN//CPLX1//LLGL1//PIK3C2A//EXOC3L//COPG2//COPB1//PLA2R1//LDLRAP1//ARR3//HIP1//RAB5A//TMPRSS2//LSR//GM106//CEBPE//SYT8//NAPB//PPP3CB//SYT9//ULK1//ADRBK2//FOXF1A//ABR//THBS1//MAPKAPK2//NOTCH1//REST//RTN3//ARFGAP3//KDELR2//ERGIC2
GO:0016125	sterol metabolic process	Biological process	7	102	719	23448	2.23808	0.0374862	0.24325	1.42613	FDFT1//NSDHL//PMVK//LIPC//SAA1//LDLRAP1//HDLBP
GO:0019953	sexual reproduction	Biological process	21	449	719	23448	1.52528	0.0376273	0.243785	1.4245	PTK2B//RXFP2//SPIN1//SPIN4//TDRD1//AZI1//MIF//NOTCH1//RAD23B//SYCP3//ZFP41//MSH4//PIWIL2//SLCO4C1//CATSPER4//PIWIL4//HSPA2//FNDC3A//SYT8//CAST//PRKDC
GO:0032319	regulation of Rho GTPase activity	Biological process	6	81	719	23448	2.4157	0.0381062	0.246503	1.419	MLST8//ARHGEF10L//ABR//TSC1//PTK2B//RASGRF1
GO:0010975	regulation of neuron projection development	Biological process	12	219	719	23448	1.78696	0.0382666	0.247156	1.41718	LYN//PTK2B//CAMK1//NRP1//ULK1//ULK2//MIF//SSH2//SHOX2//GOLGA2//DIXDC1//CAPRIN2
GO:0010876	lipid localization	Biological process	11	195	719	23448	1.83965	0.0385886	0.248849	1.41354	OSBP2//HDLBP//THBS1//ITGB3//ABCC1//LIPC//NPC2//ABCA5//MIF//LDLRAP1//PLA2R1
GO:0046824	positive regulation of nucleocytoplasmic transport	Biological process	5	61	719	23448	2.67311	0.0389139	0.250557	1.4099	TLR9//DMAP1//EMD//CAMK1//CHERP
GO:0060078	regulation of postsynaptic membrane potential	Biological process	4	42	719	23448	3.1059	0.0391286	0.25155	1.40751	GRID2//OPRM1//NPFF//GHRL
GO:0009991	response to extracellular stimulus	Biological process	12	220	719	23448	1.77883	0.0393989	0.252896	1.40452	ULK1//MYOCD//CDKN1A//RPTOR//GHRL//POMC//NPFF//OPRM1//SLC10A3//ULK2//LYN//PTK2B
GO:0016570	histone modification	Biological process	14	270	719	23448	1.69099	0.039719	0.253299	1.401	CTR9//PRMT8//MYST1//CTCF//KDM4C//MYOCD//PRKCB//SFPI1//TCF3//TADA2A//BRPF3//DMAP1//MYB//REST
GO:0043254	regulation of protein complex assembly	Biological process	10	172	719	23448	1.89604	0.0397374	0.253299	1.4008	NAPB//PTK2B//MAP3K1//MLST8//SUMO1//BMF//JMY//CSF2//RNF4//SENP6
GO:0006753	nucleoside phosphate metabolic process	Biological process	41	1006	719	23448	1.32912	0.039841	0.253299	1.39967	HPRT//GNAL//GNA12//TUBB5//SRP54A//RASL11A//TUBB2B//ATL1//RAB5A//RASL10B//FXYD2//DHX15//ABCC1//CETN2//DDX56//MSH4//ATP2C2//SKIV2L2//DDX10//ABCA5//DHX29//TRANK1//RXFP2//OPRM1//GABBR1//ENPP5//CRH//ARFGAP3//GIT1//MLST8//RASGRF1//RASA2//ARHGEF10L//CASR//ABR//TSC1//PTK2B//SPRY1//RGS2//ARHGAP36//FAM13B
GO:0009117	nucleotide metabolic process	Biological process	41	1006	719	23448	1.32912	0.039841	0.253299	1.39967	HPRT//GNAL//GNA12//TUBB5//SRP54A//RASL11A//TUBB2B//ATL1//RAB5A//RASL10B//FXYD2//DHX15//ABCC1//CETN2//DDX56//MSH4//ATP2C2//SKIV2L2//DDX10//ABCA5//DHX29//TRANK1//RXFP2//OPRM1//GABBR1//ENPP5//CRH//ARFGAP3//GIT1//MLST8//RASGRF1//RASA2//ARHGEF10L//CASR//ABR//TSC1//PTK2B//SPRY1//RGS2//ARHGAP36//FAM13B
GO:0030163	protein catabolic process	Biological process	19	399	719	23448	1.55295	0.0398655	0.253299	1.3994	ITCH//LNX1//RBBP6//MAP3K1//FBXO45//UHRF2//USP7//USP24//WFS1//ERLIN2//FBXL5//RAD23B//SUMO1//RELA//RNF4//TBL1X//PTK2B//CAST//AFG3L1
GO:0017158	regulation of calcium ion-dependent exocytosis	Biological process	3	25	719	23448	3.91344	0.0400107	0.253299	1.39782	NOTCH1//REST//SYT9
GO:0030195	negative regulation of blood coagulation	Biological process	3	25	719	23448	3.91344	0.0400107	0.253299	1.39782	F12//THBS1//KNG1
GO:0035065	regulation of histone acetylation	Biological process	3	25	719	23448	3.91344	0.0400107	0.253299	1.39782	SFPI1//CTCF//MYOCD
GO:1900047	negative regulation of hemostasis	Biological process	3	25	719	23448	3.91344	0.0400107	0.253299	1.39782	KNG1//F12//THBS1
GO:0035725	sodium ion transmembrane transport	Biological process	6	82	719	23448	2.38624	0.0400941	0.253441	1.39692	FXYD2//SLC6A15//SLC10A3//SLC6A1//SLC5A2//TRPM2
GO:0001944	vasculature development	Biological process	22	479	719	23448	1.49784	0.04016	0.253472	1.39621	ACVRL1//NRP1//PTK2B//SHC1//TNFSF12//MAPK14//COL5A1//FOXF1A//YAP1//MYOCD//NOTCH1//THBS1//LECT1//WNT7B//EGLN1//PRKCB//MTDH//VASH2//NSDHL//LAMA1//ITGB3//SFPI1
GO:0050673	epithelial cell proliferation	Biological process	12	221	719	23448	1.77079	0.0405544	0.255573	1.39196	ACVRL1//LECT1//THBS1//GHRL//ITGB3//KNG1//RPTOR//VASH2//CCND1//NOTCH1//TBX18//OSR2
GO:0034660	ncRNA metabolic process	Biological process	13	246	719	23448	1.7234	0.0408347	0.256949	1.38897	DKC1//SKIV2L2//NPM3//DDX56//RPL11//LSM6//TRMT12//PUS7L//TRMT1//DGCR8//PIWIL2//TDRD1//PIWIL4
GO:0001890	placenta development	Biological process	7	104	719	23448	2.19504	0.0409694	0.257407	1.38754	CSF2//GHRL//WNT7B//KRT8//SNAI1//EGLN1//NSDHL
GO:0031047	gene silencing by RNA	Biological process	5	62	719	23448	2.63	0.0413028	0.258719	1.38402	DGCR8//EIF2C4//PIWIL2//TDRD1//PIWIL4
GO:0048145	regulation of fibroblast proliferation	Biological process	5	62	719	23448	2.63	0.0413028	0.258719	1.38402	BTC//CDKN1A//KNG1//MIF//EMD
GO:0001568	blood vessel development	Biological process	21	454	719	23448	1.50848	0.0415221	0.259701	1.38172	ACVRL1//NRP1//PTK2B//SHC1//TNFSF12//MAPK14//FOXF1A//YAP1//MYOCD//NOTCH1//THBS1//LECT1//WNT7B//EGLN1//PRKCB//MTDH//VASH2//NSDHL//LAMA1//ITGB3//COL5A1
GO:0007010	cytoskeleton organization	Biological process	29	672	719	23448	1.40736	0.0417616	0.260632	1.37922	BIRC5//TACC1//EPS8//DIAP1//SHC1//CTTNBP2//PARVA//ACTR2//ABR//CDC42BPB//SSH2//PTK2B//CETN2//GHRL//TMOD1//TTN//MAP3K1//MLST8//LLGL1//TSC1//DIXDC1//JMY//NIN//KRT8//TUBB5//ARHGEF10L//RNF4//SENP6//PHIP
GO:0002757	immune response-activating signal transduction	Biological process	8	127	719	23448	2.0543	0.0420014	0.260632	1.37674	MAPKAPK2//TLR9//LYN//HSPD1//ITK//PRKCB//UBASH3A//RELA
GO:0033157	regulation of intracellular protein transport	Biological process	8	127	719	23448	2.0543	0.0420014	0.260632	1.37674	CDKN1A//EMD//APOD//TLR9//DMAP1//CAMK1//CHERP//TMEM30A
GO:0007565	female pregnancy	Biological process	6	83	719	23448	2.35749	0.0421464	0.260632	1.37524	PRSS28//MIRLET7A-1//GHRL//CRH//THBD//PSG17
GO:0006917	induction of apoptosis	Biological process	15	298	719	23448	1.64154	0.0424315	0.260632	1.37231	PPP3CB//TNFRSF10B//CRH//IKBKE//PHLDA3//CASP6//SFPI1//THBS1//WNT7B//JMY//PYCARD//NACC1//NDUFS3//HIP1//USP7
GO:0007507	heart development	Biological process	17	350	719	23448	1.58401	0.0428279	0.260632	1.36827	COL5A1//TBX2//TTN//YAP1//TBX18//SHOX2//NOTCH1//FOXF1A//MYOCD//TSC1//EGLN1//REST//GLI2//NRP1//PPP3CB//PRKDC//SHC1
GO:0032844	regulation of homeostatic process	Biological process	12	223	719	23448	1.7549	0.0429364	0.260632	1.36717	MIF//EIF2AK3//TERF2//CRH//PPP3CB//LYN//SFPI1//MAPK14//ITGB3//CHERP//DIAP1//FGFR4
GO:0051047	positive regulation of secretion	Biological process	12	223	719	23448	1.7549	0.0429364	0.260632	1.36717	SLC6A1//NNAT//SERP1//GHRL//CRH//PPP3CB//RAB5A//MIF//SAA1//PYCARD//GABBR1//PLA2R1
GO:0006704	glucocorticoid biosynthetic process	Biological process	2	11	719	23448	5.92945	0.042989	0.260632	1.36664	REST//CRH
GO:0007549	dosage compensation	Biological process	2	11	719	23448	5.92945	0.042989	0.260632	1.36664	CTCF//XIST
GO:0010738	regulation of protein kinase A signaling cascade	Biological process	2	11	719	23448	5.92945	0.042989	0.260632	1.36664	MIF//AKAP11
GO:0031503	protein complex localization	Biological process	2	11	719	23448	5.92945	0.042989	0.260632	1.36664	TMEM48//BIRC5
GO:0032303	regulation of icosanoid secretion	Biological process	2	11	719	23448	5.92945	0.042989	0.260632	1.36664	MIF//PLA2R1
GO:0034122	negative regulation of toll-like receptor signaling pathway	Biological process	2	11	719	23448	5.92945	0.042989	0.260632	1.36664	LYN//TLR9
GO:0040037	negative regulation of fibroblast growth factor receptor signaling pathway	Biological process	2	11	719	23448	5.92945	0.042989	0.260632	1.36664	THBS1//SPRY1
GO:0043011	myeloid dendritic cell differentiation	Biological process	2	11	719	23448	5.92945	0.042989	0.260632	1.36664	CSF2//SFPI1
GO:0045346	regulation of MHC class II biosynthetic process	Biological process	2	11	719	23448	5.92945	0.042989	0.260632	1.36664	SFPI1//NFX1
GO:0060579	ventral spinal cord interneuron fate commitment	Biological process	2	11	719	23448	5.92945	0.042989	0.260632	1.36664	DBX1//GLI2
GO:0072498	embryonic skeletal joint development	Biological process	2	11	719	23448	5.92945	0.042989	0.260632	1.36664	OSR2//SHOX2
GO:0012502	induction of programmed cell death	Biological process	15	299	719	23448	1.63605	0.0434686	0.263156	1.36182	PPP3CB//CASP6//SFPI1//THBS1//WNT7B//PHLDA3//JMY//PYCARD//NACC1//NDUFS3//HIP1//USP7//TNFRSF10B//CRH//IKBKE
GO:0030010	establishment of cell polarity	Biological process	5	63	719	23448	2.58825	0.0437785	0.264195	1.35874	FOXF1A//LAMA1//CRB3//RAB11FIP2//BRSK2
GO:0048144	fibroblast proliferation	Biological process	5	63	719	23448	2.58825	0.0437785	0.264195	1.35874	BTC//CDKN1A//KNG1//MIF//EMD
GO:0060541	respiratory system development	Biological process	10	175	719	23448	1.86354	0.0438311	0.264195	1.35822	CRH//FGFR4//GLI2//FOXF1A//LAMA5//MMP14//NOTCH1//WNT7B//MYOCD//LAMA1
GO:0014896	muscle hypertrophy	Biological process	3	26	719	23448	3.76292	0.0442303	0.26583	1.35428	AKAP13//RGS2//MYOCD
GO:0050854	regulation of antigen receptor-mediated signaling pathway	Biological process	3	26	719	23448	3.76292	0.0442303	0.26583	1.35428	LYN//UBASH3A//PRKCB
GO:0032446	protein modification by small protein conjugation	Biological process	17	352	719	23448	1.57501	0.0447584	0.268465	1.34912	ITCH//MAP3K1//LNX1//RBBP6//FBXO45//RNF4//BRAP//UHRF2//FBXL5//CTR9//SUMO1//UBE2F//WFS1//UBE2T//UBE2Q2//UFM1//PTK2B
GO:0010942	positive regulation of cell death	Biological process	24	539	719	23448	1.45211	0.044798	0.268465	1.34874	PPP3CB//CASP6//SFPI1//THBS1//WNT7B//PHLDA3//JMY//PYCARD//NACC1//NDUFS3//HIP1//USP7//TNFRSF10B//CRH//IKBKE//DDIT3//HSPD1//NOTCH1//PRKDC//REST//MAP3K1//AMBRA1//CDKN1A//LYN
GO:0043967	histone H4 acetylation	Biological process	4	44	719	23448	2.96472	0.0452658	0.270487	1.34423	MYST1//SFPI1//TCF3//DMAP1
GO:2000377	regulation of reactive oxygen species metabolic process	Biological process	4	44	719	23448	2.96472	0.0452658	0.270487	1.34423	CDKN1A//PTK2B//THBS1//MAPK14
GO:0030308	negative regulation of cell growth	Biological process	8	129	719	23448	2.02245	0.0453494	0.270598	1.34343	NRP1//ULK1//ULK2//ACVRL1//CDKN1A//TSPYL2//NDUFS3//CAPRIN2
GO:0016569	covalent chromatin modification	Biological process	14	276	719	23448	1.65423	0.046244	0.27554	1.33494	CTR9//PRMT8//MYST1//CTCF//KDM4C//MYOCD//PRKCB//SFPI1//TCF3//TADA2A//BRPF3//DMAP1//MYB//REST
GO:0001942	hair follicle development	Biological process	6	85	719	23448	2.30202	0.0464463	0.276349	1.33305	NOTCH1//SNAI1//LAMA5//NSDHL//RELA//APCDD1
GO:0032102	negative regulation of response to external stimulus	Biological process	7	107	719	23448	2.13349	0.0465775	0.276688	1.33182	NPFF//NRP1//FOXF1A//AOAH//GHRL//ABR//GRID2
GO:0051336	regulation of hydrolase activity	Biological process	33	791	719	23448	1.36055	0.0466365	0.276688	1.33127	EIF2AK3//HSPD1//PYCARD//HIP1//NTSR2//ITK//BIRC5//CAST//KNG1//WFIKKN2//RGS2//DLG3//SFI1//GRXCR1//SPOCK3//MMP14//ARFGAP3//GIT1//MLST8//RASGRF1//RASA2//ARHGEF10L//PLA2R1//CASR//ABR//TSC1//PTK2B//SPRY1//THBS1//REST//ARHGAP36//FAM13B//RCAN1
GO:0070302	regulation of stress-activated protein kinase signaling cascade	Biological process	8	130	719	23448	2.00689	0.0470872	0.278963	1.3271	WNT7B//MAP3K1//PTK2B//TLR9//MAGI3//DIXDC1//ITCH//LYN
GO:0031329	regulation of cellular catabolic process	Biological process	21	461	719	23448	1.48558	0.0474594	0.280767	1.32368	ULK1//ULK2//MTDH//TLR9//ARFGAP3//GIT1//MLST8//RASGRF1//RASA2//ARHGEF10L//RAD23B//SUMO1//CASR//ABR//TSC1//PTK2B//SPRY1//RGS2//ARHGAP36//FAM13B//MIF
GO:0050878	regulation of body fluid levels	Biological process	11	202	719	23448	1.7759	0.0476588	0.281263	1.32186	WFS1//BTC//KNG1//THBD//F12//CCND1//CDO1//EIF2AK3//ITGB3//THBS1//LYN
GO:0018205	peptidyl-lysine modification	Biological process	9	154	719	23448	1.90589	0.0481135	0.281263	1.31773	EIF5A2//MYST1//CTCF//MYOCD//SFPI1//TCF3//TADA2A//BRPF3//DMAP1
GO:0009894	regulation of catabolic process	Biological process	23	516	719	23448	1.45363	0.0482313	0.281263	1.31667	ULK1//ULK2//MTDH//TLR9//ARFGAP3//GIT1//MLST8//RASGRF1//RASA2//ARHGEF10L//RAD23B//SUMO1//CASR//ABR//TSC1//PTK2B//SPRY1//RELA//RGS2//ARHGAP36//FAM13B//ITCH//MIF
GO:0035272	exocrine system development	Biological process	4	45	719	23448	2.89884	0.0485242	0.281263	1.31404	LAMA1//LAMA5//NRP1//PLXNA1
GO:0043966	histone H3 acetylation	Biological process	4	45	719	23448	2.89884	0.0485242	0.281263	1.31404	SFPI1//TCF3//TADA2A//BRPF3
GO:0045471	response to ethanol	Biological process	4	45	719	23448	2.89884	0.0485242	0.281263	1.31404	EPS8//OPRM1//CDO1//GGH
GO:0051604	protein maturation	Biological process	7	108	719	23448	2.11374	0.0485505	0.281263	1.31381	F12//PCSK7//IFT172//APH1A//THBS1//MMP14//HIST1H2BA
GO:0007595	lactation	Biological process	3	27	719	23448	3.62355	0.0486619	0.281263	1.31281	CCND1//CDO1//EIF2AK3
GO:0032006	regulation of TOR signaling cascade	Biological process	3	27	719	23448	3.62355	0.0486619	0.281263	1.31281	TSC1//MLST8//RPTOR
GO:0032104	regulation of response to extracellular stimulus	Biological process	3	27	719	23448	3.62355	0.0486619	0.281263	1.31281	GHRL//NPFF//OPRM1
GO:0032107	regulation of response to nutrient levels	Biological process	3	27	719	23448	3.62355	0.0486619	0.281263	1.31281	GHRL//NPFF//OPRM1
GO:0042993	positive regulation of transcription factor import into nucleus	Biological process	3	27	719	23448	3.62355	0.0486619	0.281263	1.31281	TLR9//CHERP//DMAP1
GO:2000756	regulation of peptidyl-lysine acetylation	Biological process	3	27	719	23448	3.62355	0.0486619	0.281263	1.31281	CTCF//MYOCD//SFPI1
GO:0006333	chromatin assembly or disassembly	Biological process	6	86	719	23448	2.27525	0.0486945	0.281263	1.31252	TSPYL2//HIST3H2BA//HIST3H2A//HIST1H2BA//CTCF//RBBP4
GO:0022404	molting cycle process	Biological process	6	86	719	23448	2.27525	0.0486945	0.281263	1.31252	LAMA5//NSDHL//RELA//APCDD1//NOTCH1//SNAI1
GO:0022405	hair cycle process	Biological process	6	86	719	23448	2.27525	0.0486945	0.281263	1.31252	LAMA5//NSDHL//RELA//APCDD1//NOTCH1//SNAI1
GO:0071824	protein-DNA complex subunit organization	Biological process	6	86	719	23448	2.27525	0.0486945	0.281263	1.31252	TSPYL2//HIST3H2BA//HIST3H2A//HIST1H2BA//RNF4//SENP6
