# Supplementary material for: Genome-Wide Screen of DNA Methylation Changes Induced by Low Dose X-Ray Radiation in Mice
Source: PLoS One. 2014 Mar 10;9(3):e90804. doi: 10.1371/journal.pone.0090804 (PMC3948688; doi:10.1371/journal.pone.0090804)
Supplement: Table S3 — GO analyses:Cellular Component. (XLS) [file pone.0090804.s005.xls]

## Sheet: CC
#Column "GO.ID" stands for the ID of gene ontology term
#Column "Term" stands for the name of gene ontology term
#Column "Ontology" stands for the ontology of GOID belongs to
#Column "Count" stands for the number of DE genes associated with the listed GOID
#Column "Pop.Hits" stands for the number of background population genes associated with the listed GOID
#Column "List.Total" stands for the total number of DE genes
#Column "Pop.Total" stands for the total number of background population genes
#Column "Fold.Enrichment" stands for the Fold Enrichment value of the GOID, it equals (Count/Pop.Hits)/(List.Total/Pop.Total)
#Column "Pvalue" stands for the significance testing value of the GOID
#Column "FDR" stands for the false discovery rate of the GOID, using Benjamini & Hochberg (1995) method
#Column "Enrichment.Score" stands for the Enrichment Score value of the GOID, it equals (-log10(Pvalue))
#Column "GENES" stands for the DE genes associated with the GOID
GO.ID	Term	Ontology	Count	Pop.Hits	List.Total	Pop.Total	Fold.Enrichment	Pvalue	FDR	Enrichment.Score	GENES
GO:0044464	cell part	Cellular component	542	13142	720	23539	1.34832	3.34683e-28	1.49092e-25	27.4754	CHRNA1//CHRNE//ALPPL2//RHOD//BTC//CASR//CCR8//CNGA3//SLC29A2//DIAP1//FGFR4//GFRA2//GNG3//GRK5//GRID2//ICAM2//ITCH//ITGB3//LYN//MARK3//ABCC1//SEPT2//NOTCH1//NRP1//OPRM1//PDYN//PHKA1//PIK3C2A//PRKCB//PLA2R1//PPP3CB//RGS2//SELPLG//SHC1//SLK//THBD//TNFSF12//VCL//WNT7B//ADAM23//GPRIN1//ERMAP//PHLDA3//SLC14A2//TRPM2//TMPRSS2//SLC46A1//TSPYL2//MTMR1//LSR//GABBR1//SYT8//MPP5//KCND3//PARVA//P2RY4//NKAIN4/…
GO:0005623	cell	Cellular component	542	13163	720	23539	1.34617	5.64743e-28	1.49092e-25	27.2481	CHRNA1//CHRNE//ALPPL2//RHOD//BTC//CASR//CCR8//CNGA3//SLC29A2//DIAP1//FGFR4//GFRA2//GNG3//GRK5//GRID2//ICAM2//ITCH//ITGB3//LYN//MARK3//ABCC1//SEPT2//NOTCH1//NRP1//OPRM1//PDYN//PHKA1//PIK3C2A//PRKCB//PLA2R1//PPP3CB//RGS2//SELPLG//SHC1//SLK//THBD//TNFSF12//VCL//WNT7B//ADAM23//GPRIN1//ERMAP//PHLDA3//SLC14A2//TRPM2//TMPRSS2//SLC46A1//TSPYL2//MTMR1//LSR//GABBR1//SYT8//MPP5//KCND3//PARVA//P2RY4//NKAIN4/…
GO:0044424	intracellular part	Cellular component	467	10879	720	23539	1.40341	1.27376e-24	2.24181e-22	23.8949	TAF1B//MYST1//TADA2A//ATL1//GOLGA2//SYS1//SEPT2//EXOC3L//ITCH//RBBP6//BRAP//PPP2R2D//SHOC2//RPL28//RPL29//RPL11//BIRC5//SYCP3//TTN//MSH4//CTCF//GNA12//GNAL//GNG3//CCND1//CDKN1A//ULK1//PSMA2//RAD23B//DPM2//TIGD3//DCTN1//TERF2//REST//HIST3H2BA//HIST3H2A//HIST1H2AA//HIST1H2BA//TCF3//SFPI1//KDM4C//HSPA2//MAPK14//NOTCH1//BMF//FNDC3A//CATSPER4//AYM1//KRT8//KRTAP5-1//KRTAP5-4//1700011A15RIK//SYNC//KRTAP…
GO:0005622	intracellular	Cellular component	477	11332	720	23539	1.37615	2.03882e-23	2.69124e-21	22.6906	TAF1B//MYST1//TADA2A//ATL1//GOLGA2//SYS1//SEPT2//EXOC3L//ITCH//RBBP6//BRAP//PPP2R2D//SHOC2//RPL28//RPL29//RPL11//BIRC5//SYCP3//TTN//MSH4//CTCF//GNA12//GNAL//GNG3//CCND1//CDKN1A//ULK1//PSMA2//RAD23B//DPM2//TIGD3//DCTN1//TERF2//REST//HIST3H2BA//HIST3H2A//HIST1H2AA//HIST1H2BA//TCF3//SFPI1//KDM4C//HSPA2//MAPK14//NOTCH1//BMF//FNDC3A//CATSPER4//AYM1//KRT8//KRTAP5-1//KRTAP5-4//1700011A15RIK//SYNC//KRTAP…
GO:0043226	organelle	Cellular component	400	9472	720	23539	1.38062	2.7831e-17	2.92251e-15	16.5555	TAF1B//MYST1//TADA2A//ATL1//GOLGA2//SYS1//RPL28//RPL29//RPL11//BIRC5//SYCP3//TTN//MSH4//CTCF//DPM2//SEPT2//TIGD3//DCTN1//TERF2//REST//HIST3H2BA//HIST3H2A//HIST1H2AA//HIST1H2BA//TCF3//SFPI1//KDM4C//HSPA2//MAPK14//NOTCH1//BMF//FNDC3A//CATSPER4//AYM1//KRT8//KRTAP5-1//KRTAP5-4//1700011A15RIK//SYNC//KRTAP4-13//IFLTD1//KRT83//KRTAP10-10//GM11569//GM11554//VCL//FLNB//GGH//LGMN//HGSNAT//TSPAN1//NPC2//RPT…
GO:0043229	intracellular organelle	Cellular component	399	9449	720	23539	1.38052	3.32103e-17	2.92251e-15	16.4787	TAF1B//MYST1//TADA2A//ATL1//GOLGA2//SYS1//RPL28//RPL29//RPL11//BIRC5//SYCP3//TTN//MSH4//CTCF//DPM2//SEPT2//TIGD3//DCTN1//TERF2//REST//HIST3H2BA//HIST3H2A//HIST1H2AA//HIST1H2BA//TCF3//SFPI1//KDM4C//HSPA2//MAPK14//NOTCH1//BMF//FNDC3A//CATSPER4//AYM1//KRT8//KRTAP5-1//KRTAP5-4//1700011A15RIK//SYNC//KRTAP4-13//IFLTD1//KRT83//KRTAP10-10//GM11569//GM11554//VCL//FLNB//GGH//LGMN//HGSNAT//TSPAN1//NPC2//RPT…
GO:0043227	membrane-bounded organelle	Cellular component	346	8380	720	23539	1.34986	2.26861e-12	1.71118e-10	11.6442	TAF1B//MYST1//TADA2A//ATL1//GOLGA2//SYS1//BIRC5//SYCP3//TTN//MSH4//DPM2//TERF2//TCF3//SFPI1//KDM4C//HSPA2//NOTCH1//BMF//FNDC3A//CATSPER4//AYM1//GGH//LGMN//HGSNAT//TSPAN1//NPC2//RPTOR//TLR9//SLC36A1//ABCA5//TPCN1//AGXT//BCKDK//HSPD1//HSPE1//GRPEL1//PFDN2//SHC1//MAPK14//NIT1//MYG1//GHITM//CHCHD1//MRPS36//NDUFC1//ACP6//SLC25A23//PDF//PDHB//SLC25A22//NDUFS3//2310061I04RIK//ACAD10//PCBD2//HDHD3//NIPSN…
GO:0043231	intracellular membrane-bounded organelle	Cellular component	345	8360	720	23539	1.34918	2.74538e-12	1.81195e-10	11.5614	TAF1B//MYST1//TADA2A//ATL1//GOLGA2//SYS1//BIRC5//SYCP3//TTN//MSH4//DPM2//TERF2//TCF3//SFPI1//KDM4C//HSPA2//NOTCH1//BMF//FNDC3A//CATSPER4//AYM1//GGH//LGMN//HGSNAT//TSPAN1//NPC2//RPTOR//TLR9//SLC36A1//ABCA5//TPCN1//AGXT//BCKDK//HSPD1//HSPE1//GRPEL1//PFDN2//SHC1//MAPK14//NIT1//MYG1//GHITM//CHCHD1//MRPS36//NDUFC1//ACP6//SLC25A23//PDF//PDHB//SLC25A22//NDUFS3//2310061I04RIK//ACAD10//PCBD2//HDHD3//NIPSN…
GO:0005737	cytoplasm	Cellular component	338	8219	720	23539	1.34448	1.004e-11	5.89014e-10	10.9983	ATL1//GOLGA2//SYS1//SEPT2//EXOC3L//SHOC2//RPL28//RPL29//RPL11//ULK1//DPM2//NOTCH1//BMF//FNDC3A//CATSPER4//DCTN1//GGH//LGMN//HGSNAT//TSPAN1//NPC2//RPTOR//TLR9//SLC36A1//ABCA5//TPCN1//AGXT//BCKDK//HSPD1//HSPA2//HSPE1//GRPEL1//PFDN2//SHC1//MAPK14//NIT1//MYG1//GHITM//CHCHD1//MRPS36//NDUFC1//ACP6//SLC25A23//PDF//PDHB//SLC25A22//NDUFS3//2310061I04RIK//ACAD10//PCBD2//HDHD3//NIPSNAP3A//ISCA2//MRPL32//BRI…
GO:0005634	nucleus	Cellular component	226	5128	720	23539	1.44084	7.80626e-10	4.1217e-08	9.10756	TAF1B//MYST1//TADA2A//BIRC5//SYCP3//TTN//MSH4//TERF2//TCF3//SFPI1//KDM4C//HSPA2//AYM1//EMD//WDFY3//IFLTD1//LEMD1//TUBB5//PTGES//TMEM48//SENP2//EIF5A2//CTCF//RNF4//MUSTN1//HNRNPM//GEMIN5//CCNO//FOXD4//FOXF1A//PRKDC//RELA//TBL1X//TBX2//TCF7L1//YAP1//NAA15//ALX1//SNRNP70//SKIV2L2//DHX15//DKC1//SEPT2//NPM3//BHLHE40//DDX56//TSPYL2//CHCHD1//MINA//RPL11//MTDH//RASL11A//WRB//AP1AR//SPG11//ARID5A//AKAP11/…
GO:0032991	macromolecular complex	Cellular component	159	3485	720	23539	1.49159	7.78022e-08	3.73451e-06	7.10901	TAF1B//MYST1//TADA2A//SEPT2//EXOC3L//ITCH//RBBP6//BRAP//PPP2R2D//SHOC2//RPL28//RPL29//RPL11//GNA12//GNAL//GNG3//CCND1//CDKN1A//PSMA2//RAD23B//DPM2//DCTN1//BIRC5//TERF2//HIST3H2BA//HIST3H2A//HIST1H2AA//HIST1H2BA//TCF3//KRT8//KRTAP5-1//KRTAP5-4//1700011A15RIK//SYNC//KRTAP4-13//IFLTD1//KRT83//KRTAP10-10//GM11569//GM11554//NOTCH1//SNRNP70//SRP14//STAU1//MRPS36//HNRNPR//MRPL32//EIF2C4//HNRNPM//LSM6//T…
GO:0044422	organelle part	Cellular component	184	4204	720	23539	1.4309	1.04932e-07	4.28009e-06	6.97909	TAF1B//MYST1//TADA2A//ATL1//GOLGA2//SYS1//RPL28//RPL29//RPL11//BIRC5//SYCP3//TTN//MSH4//DPM2//CTCF//SEPT2//TIGD3//DCTN1//TERF2//REST//HIST3H2BA//HIST3H2A//HIST1H2AA//HIST1H2BA//TCF3//SFPI1//KDM4C//HSPA2//MAPK14//KRT8//KRTAP5-1//KRTAP5-4//1700011A15RIK//SYNC//KRTAP4-13//IFLTD1//KRT83//KRTAP10-10//GM11569//GM11554//VCL//FLNB//EMD//WDFY3//LEMD1//TUBB5//PTGES//TMEM48//SENP2//EIF5A2//RNF4//MUSTN1//HNR…
GO:0044446	intracellular organelle part	Cellular component	181	4119	720	23539	1.43662	1.05381e-07	4.28009e-06	6.97724	TAF1B//MYST1//TADA2A//ATL1//GOLGA2//SYS1//RPL28//RPL29//RPL11//BIRC5//SYCP3//TTN//MSH4//DPM2//CTCF//SEPT2//TIGD3//DCTN1//TERF2//REST//HIST3H2BA//HIST3H2A//HIST1H2AA//HIST1H2BA//TCF3//SFPI1//KDM4C//HSPA2//MAPK14//KRT8//KRTAP5-1//KRTAP5-4//1700011A15RIK//SYNC//KRTAP4-13//IFLTD1//KRT83//KRTAP10-10//GM11569//GM11554//VCL//FLNB//EMD//WDFY3//LEMD1//TUBB5//PTGES//TMEM48//SENP2//EIF5A2//RNF4//MUSTN1//HNR…
GO:0043228	non-membrane-bounded organelle	Cellular component	129	2794	720	23539	1.50945	9.81685e-07	3.45553e-05	6.00803	TAF1B//RPL28//RPL29//RPL11//BIRC5//SYCP3//TTN//MSH4//CTCF//SEPT2//TIGD3//DCTN1//MYST1//TERF2//REST//HIST3H2BA//HIST3H2A//HIST1H2AA//HIST1H2BA//TCF3//SFPI1//KDM4C//HSPA2//MAPK14//KRT8//KRTAP5-1//KRTAP5-4//1700011A15RIK//SYNC//KRTAP4-13//IFLTD1//KRT83//KRTAP10-10//GM11569//GM11554//VCL//FLNB//MRPS36//MRPL32//MRPL22//DMAP1//RFC5//RBBP6//MBD6//XIST//TADA2A//SMC5//H1FX//NPM3//BHLHE40//DDX56//TSPYL2//C…
GO:0043232	intracellular non-membrane-bounded organelle	Cellular component	129	2794	720	23539	1.50945	9.81685e-07	3.45553e-05	6.00803	TAF1B//RPL28//RPL29//RPL11//BIRC5//SYCP3//TTN//MSH4//CTCF//SEPT2//TIGD3//DCTN1//MYST1//TERF2//REST//HIST3H2BA//HIST3H2A//HIST1H2AA//HIST1H2BA//TCF3//SFPI1//KDM4C//HSPA2//MAPK14//KRT8//KRTAP5-1//KRTAP5-4//1700011A15RIK//SYNC//KRTAP4-13//IFLTD1//KRT83//KRTAP10-10//GM11569//GM11554//VCL//FLNB//MRPS36//MRPL32//MRPL22//DMAP1//RFC5//RBBP6//MBD6//XIST//TADA2A//SMC5//H1FX//NPM3//BHLHE40//DDX56//TSPYL2//C…
GO:0044444	cytoplasmic part	Cellular component	216	5379	720	23539	1.31283	4.06085e-06	0.000134008	5.39138	ATL1//GOLGA2//SYS1//SEPT2//EXOC3L//SHOC2//RPL28//RPL29//RPL11//ULK1//DPM2//NOTCH1//BMF//FNDC3A//CATSPER4//DCTN1//GGH//LGMN//HGSNAT//TSPAN1//NPC2//RPTOR//TLR9//SLC36A1//ABCA5//TPCN1//AGXT//BCKDK//HSPD1//HSPA2//HSPE1//GRPEL1//PFDN2//SHC1//MAPK14//NIT1//MYG1//GHITM//CHCHD1//MRPS36//NDUFC1//ACP6//SLC25A23//PDF//PDHB//SLC25A22//NDUFS3//2310061I04RIK//ACAD10//PCBD2//HDHD3//NIPSNAP3A//ISCA2//MRPL32//BRI…
GO:0043234	protein complex	Cellular component	127	2880	720	23539	1.44167	1.20933e-05	0.000375604	4.91745	TAF1B//MYST1//TADA2A//SEPT2//EXOC3L//ITCH//RBBP6//BRAP//PPP2R2D//SHOC2//GNA12//GNAL//GNG3//CCND1//CDKN1A//PSMA2//RAD23B//DPM2//DCTN1//BIRC5//KRT8//KRTAP5-1//KRTAP5-4//1700011A15RIK//SYNC//KRTAP4-13//IFLTD1//KRT83//KRTAP10-10//GM11569//GM11554//NOTCH1//THBS1//LAMA1//LAMA5//ITGB3//ITGB5//TMEM48//SENP2//EIF5A2//RFC5//FOXD4//FOXF1A//PRKDC//RELA//SFPI1//TBL1X//TBX2//TCF7L1//TCF3//YAP1//NAA15//ALX1//ND…
GO:0044430	cytoskeletal part	Cellular component	56	1092	720	23539	1.67657	0.000116683	0.0034227	3.93299	DCTN1//MAPK14//KRT8//KRTAP5-1//KRTAP5-4//1700011A15RIK//SYNC//KRTAP4-13//IFLTD1//KRT83//KRTAP10-10//GM11569//GM11554//VCL//FLNB//AZI1//MAK//NIN//PRKCB//RPGR//CETN2//TSPYL2//CCDC46//RAB3IP//5830418K08RIK//BIRC5//EMD//SPIN1//SEPT2//TTN//KIF5B//KIF3C//TUBB5//MEFV//TUBB2B//TTLL1//TBL1X//NRP1//LDLRAP1//IFT172//EPS8//GRID2//LYN//P2RX6//PTK2B//DLG3//FBXO45//BMF//ACTR2//LASP1//LLGL1//SEPT8//MYBPC2//CDC42…
GO:0044428	nuclear part	Cellular component	80	1733	720	23539	1.5092	0.000147006	0.00391591	3.83267	TAF1B//MYST1//TADA2A//BIRC5//SYCP3//TTN//MSH4//TERF2//TCF3//SFPI1//KDM4C//HSPA2//EMD//WDFY3//IFLTD1//LEMD1//TUBB5//PTGES//TMEM48//SENP2//EIF5A2//CTCF//RNF4//MUSTN1//HNRNPM//GEMIN5//CCNO//FOXD4//FOXF1A//PRKDC//RELA//TBL1X//TBX2//TCF7L1//YAP1//NAA15//ALX1//SNRNP70//SKIV2L2//DHX15//DKC1//SEPT2//NPM3//BHLHE40//DDX56//TSPYL2//CHCHD1//MINA//RPL11//MTDH//RASL11A//WRB//AP1AR//SPG11//ARID5A//AKAP11//RBBP4…
GO:0005856	cytoskeleton	Cellular component	76	1626	720	23539	1.52809	0.00014833	0.00391591	3.82877	DCTN1//MAPK14//KRT8//KRTAP5-1//KRTAP5-4//1700011A15RIK//SYNC//KRTAP4-13//IFLTD1//KRT83//KRTAP10-10//GM11569//GM11554//VCL//FLNB//AZI1//MAK//NIN//PRKCB//RPGR//CETN2//TSPYL2//CCDC46//RAB3IP//5830418K08RIK//BIRC5//EMD//SPIN1//SEPT2//TTN//KIF5B//KIF3C//TUBB5//MEFV//TUBB2B//TTLL1//TBL1X//NRP1//LDLRAP1//IFT172//EPS8//GRID2//LYN//P2RX6//PTK2B//DLG3//FBXO45//LAD1//WDR1//CTTNBP2//PARVA//NPFFR2//BMF//PHC3/…
GO:0071944	cell periphery	Cellular component	148	3670	720	23539	1.31841	0.000189421	0.00476259	3.72257	CHRNA1//CHRNE//ALPPL2//RHOD//BTC//CASR//CCR8//CNGA3//SLC29A2//DIAP1//FGFR4//GFRA2//GNG3//GRK5//GRID2//ICAM2//ITCH//ITGB3//LYN//MARK3//ABCC1//SEPT2//NOTCH1//NRP1//OPRM1//PDYN//PHKA1//PIK3C2A//PRKCB//PLA2R1//PPP3CB//RGS2//SELPLG//SHC1//SLK//THBD//TNFSF12//VCL//WNT7B//ADAM23//GPRIN1//ERMAP//PHLDA3//SLC14A2//TRPM2//TMPRSS2//SLC46A1//TSPYL2//MTMR1//LSR//GABBR1//SYT8//MPP5//KCND3//PARVA//P2RY4//NKAIN4/…
GO:0030055	cell-substrate junction	Cellular component	10	99	720	23539	3.30233	0.000906411	0.0217539	3.04267	ITGB5//LASP1//OPRM1//PTK2B//VCL//PARVA//GIT1//MDC1//FLNB//ERBB2IP
GO:0042995	cell projection	Cellular component	58	1248	720	23539	1.51939	0.00104421	0.0239714	2.98121	RAB5A//CNGA3//MAK//RPGR//ARR3//ICAM2//NRP1//LDLRAP1//LIPC//CRB1//GLI2//CETN2//IFT172//ADRBK2//CATSPER4//GRXCR1//TTC30A2//EPS8//GRID2//LYN//P2RX6//PTK2B//DLG3//FBXO45//PARVA//TSC1//GHRL//SLC6A1//ACVRL1//APOD//CPLX1//OPRM1//SUMO1//NPFF//RPTOR//IGSF9//RASGRF1//PCDHGB1//GABBR1//GNA12//PRKCB//SLC5A2//DIAP1//KIF5B//STAU1//ULK1//KCND3//GABBR2//CRH//CASR//DIXDC1//MPP1//SEPT2//GPRIN1//NRGN//ACTR2//ATL1//R…
GO:0005886	plasma membrane	Cellular component	140	3583	720	23539	1.27743	0.00110596	0.0243312	2.95626	GNA12//GNAL//GNG3//ACVRL1//SLC29A2//FGFR4//ICAM2//KCNA4//ABCC1//P2RX6//KCND3//ENPP5//SLC6A15//NPFFR2//APH1A//SLC6A1//SLC24A4//APCDD1//ITGB3//ITGB5//FXYD2//CHRNA1//MPP5//MTDH//PARD3B//MAGI3//CRB3//LASP1//OPRM1//PTK2B//VCL//PARVA//GIT1//MDC1//FLNB//KCNA7//KCNT1//KCNG1//KCNJ3//CXCL9//THBS1//RGS2//LDLRAP1//KRT8//P2RY4//ERBB2IP//TLR9//SLCO4C1//BIRC5//SLC46A1//EPS8//HIST1H2BA//GABBR1//RASA2//PRKCB//SLC…
GO:0005882	intermediate filament	Cellular component	13	158	720	23539	2.68993	0.00117406	0.0247962	2.93031	NRP1//LDLRAP1//KRT8//KRTAP5-4//KRT83//KRTAP5-1//1700011A15RIK//SYNC//KRTAP4-13//IFLTD1//KRTAP10-10//GM11569//GM11554
GO:0016323	basolateral plasma membrane	Cellular component	17	242	720	23539	2.29662	0.00132997	0.0270087	2.87616	ITGB5//LASP1//OPRM1//PTK2B//VCL//PARVA//GIT1//MDC1//FLNB//LDLRAP1//ERBB2IP//FXYD2//SLC29A2//ABCC1//P2RY4//TLR9//SLCO4C1
GO:0005925	focal adhesion	Cellular component	9	88	720	23539	3.34361	0.0014795	0.0289323	2.82989	ITGB5//LASP1//OPRM1//PTK2B//VCL//PARVA//GIT1//MDC1//FLNB
GO:0005924	cell-substrate adherens junction	Cellular component	9	93	720	23539	3.16384	0.00217728	0.0410573	2.66209	ITGB5//LASP1//OPRM1//PTK2B//VCL//PARVA//GIT1//MDC1//FLNB
GO:0031981	nuclear lumen	Cellular component	61	1375	720	23539	1.45038	0.00233107	0.0424415	2.63245	TAF1B//MYST1//TADA2A//BIRC5//SYCP3//TTN//MSH4//TERF2//TCF3//SFPI1//KDM4C//HSPA2//EMD//CTCF//RNF4//MUSTN1//HNRNPM//GEMIN5//CCNO//FOXD4//FOXF1A//PRKDC//RELA//TBL1X//TBX2//TCF7L1//YAP1//NAA15//ALX1//SEPT2//NPM3//BHLHE40//DDX56//TSPYL2//CHCHD1//MINA//RPL11//MTDH//RASL11A//WRB//AP1AR//SPG11//ARID5A//AKAP11//DKC1//RBBP4//CTR9//SUMO1//NACC1//TDG//IKBKE//SENP2//RSRC1//RBM25//REST//SNAPC4//DMAP1//MCM4//MY…
GO:0031974	membrane-enclosed lumen	Cellular component	69	1599	720	23539	1.41077	0.00244511	0.043034	2.6117	TAF1B//MYST1//TADA2A//BIRC5//SYCP3//TTN//MSH4//TERF2//TCF3//SFPI1//KDM4C//HSPA2//TUBB5//PTGES//EMD//CTCF//RNF4//MUSTN1//HNRNPM//GEMIN5//CCNO//FOXD4//FOXF1A//PRKDC//RELA//TBL1X//TBX2//TCF7L1//YAP1//NAA15//ALX1//SEPT2//NPM3//BHLHE40//DDX56//TSPYL2//CHCHD1//MINA//RPL11//MTDH//RASL11A//WRB//AP1AR//SPG11//ARID5A//AKAP11//DKC1//LYN//AGXT//GRPEL1//MRPL32//BCKDK//DLAT//RBBP4//CTR9//SUMO1//NACC1//TDG//IKB…
GO:0001673	male germ cell nucleus	Cellular component	4	20	720	23539	6.53861	0.00284503	0.0443259	2.54591	HSPA2//SYCP3//TERF2//AYM1
GO:0043186	P granule	Cellular component	3	10	720	23539	9.80792	0.00291153	0.0443259	2.53588	PIWIL2//TDRD1//PIWIL4
GO:0045495	pole plasm	Cellular component	3	10	720	23539	9.80792	0.00291153	0.0443259	2.53588	PIWIL2//TDRD1//PIWIL4
GO:0060293	germ plasm	Cellular component	3	10	720	23539	9.80792	0.00291153	0.0443259	2.53588	PIWIL2//TDRD1//PIWIL4
GO:0045111	intermediate filament cytoskeleton	Cellular component	14	196	720	23539	2.33522	0.00293827	0.0443259	2.53191	KRT8//KRTAP5-1//KRTAP5-4//1700011A15RIK//SYNC//KRTAP4-13//IFLTD1//KRT83//KRTAP10-10//GM11569//GM11554//NRP1//LDLRAP1//TACC1
GO:0043005	neuron projection	Cellular component	34	677	720	23539	1.6419	0.00344359	0.050506	2.46299	NRP1//LDLRAP1//EPS8//GRID2//LYN//P2RX6//PTK2B//DLG3//FBXO45//GHRL//SLC6A1//RAB5A//ADRBK2//ACVRL1//APOD//CPLX1//OPRM1//SUMO1//NPFF//RPTOR//IGSF9//RASGRF1//TSC1//PCDHGB1//GABBR1//CRH//CASR//DIXDC1//DIAP1//KIF5B//STAU1//ULK1//KCND3//GABBR2
GO:0044451	nucleoplasm part	Cellular component	35	707	720	23539	1.61847	0.00379489	0.0541541	2.4208	TAF1B//MYST1//TADA2A//FOXD4//FOXF1A//PRKDC//RELA//SFPI1//TBL1X//TBX2//TCF7L1//TCF3//YAP1//NAA15//ALX1//RBBP4//CTR9//SUMO1//NACC1//MTDH//GEMIN5//RNF4//TDG//IKBKE//SENP2//RSRC1//RBM25//REST//SNAPC4//DMAP1//HNRNPM//MCM4//MYOCD//TBX18//BRPF3
GO:0005938	cell cortex	Cellular component	12	161	720	23539	2.43675	0.00404376	0.056187	2.39321	SEPT2//EXOC3L//ACTR2//MPP1//TMOD1//LASP1//LLGL1//SEPT8//ITCH//PTK2B//TSC1//DIXDC1
GO:0070013	intracellular organelle lumen	Cellular component	66	1554	720	23539	1.38851	0.00434893	0.0588778	2.36162	TAF1B//MYST1//TADA2A//BIRC5//SYCP3//TTN//MSH4//TERF2//TCF3//SFPI1//KDM4C//HSPA2//EMD//CTCF//RNF4//MUSTN1//HNRNPM//GEMIN5//CCNO//FOXD4//FOXF1A//PRKDC//RELA//TBL1X//TBX2//TCF7L1//YAP1//NAA15//ALX1//SEPT2//NPM3//BHLHE40//DDX56//TSPYL2//CHCHD1//MINA//RPL11//MTDH//RASL11A//WRB//AP1AR//SPG11//ARID5A//AKAP11//DKC1//AGXT//GRPEL1//MRPL32//BCKDK//DLAT//RBBP4//CTR9//SUMO1//NACC1//TDG//IKBKE//SENP2//RSRC1//R…
GO:0043233	organelle lumen	Cellular component	66	1558	720	23539	1.38494	0.00460739	0.0608175	2.33655	TAF1B//MYST1//TADA2A//BIRC5//SYCP3//TTN//MSH4//TERF2//TCF3//SFPI1//KDM4C//HSPA2//EMD//CTCF//RNF4//MUSTN1//HNRNPM//GEMIN5//CCNO//FOXD4//FOXF1A//PRKDC//RELA//TBL1X//TBX2//TCF7L1//YAP1//NAA15//ALX1//SEPT2//NPM3//BHLHE40//DDX56//TSPYL2//CHCHD1//MINA//RPL11//MTDH//RASL11A//WRB//AP1AR//SPG11//ARID5A//AKAP11//DKC1//AGXT//GRPEL1//MRPL32//BCKDK//DLAT//RBBP4//CTR9//SUMO1//NACC1//TDG//IKBKE//SENP2//RSRC1//R…
GO:0043073	germ cell nucleus	Cellular component	4	23	720	23539	5.68575	0.0048357	0.0612704	2.31554	HSPA2//SYCP3//TERF2//AYM1
GO:0005654	nucleoplasm	Cellular component	38	797	720	23539	1.55877	0.00487378	0.0612704	2.31213	TAF1B//MYST1//TADA2A//FOXD4//FOXF1A//PRKDC//RELA//SFPI1//TBL1X//TBX2//TCF7L1//TCF3//YAP1//NAA15//ALX1//RBBP4//CTR9//SUMO1//NACC1//MTDH//GEMIN5//RNF4//TDG//IKBKE//SENP2//RSRC1//RBM25//REST//SNAPC4//DMAP1//HNRNPM//MCM4//MYOCD//TBX18//BRPF3//CTCF//MUSTN1//CCNO
GO:0005829	cytosol	Cellular component	42	908	720	23539	1.51223	0.00535859	0.0657985	2.27095	RPL28//RPL29//RPL11//PIK3C2A//PFDN2//APOD//TSC1//MAPK14//BIRC5//CASP6//CDKN1A//CDO1//GGH//HPRT//HSPD1//IGTP//ITK//NRP1//PRKCB//RASGRF1//RELA//REST//RGS2//ULK1//MAP3K2//RBM38//MLST8//LPIN2//ARFGAP3//PYCARD//SYNC//ARHGEF10L//NANS//LDLRAP1//ABR//RAB3IP//GCKR//ZFYVE28//FNDC3A//ADRBK2//UBASH3A//DIXDC1
GO:0005694	chromosome	Cellular component	28	552	720	23539	1.65834	0.00659659	0.0774676	2.18068	BIRC5//SYCP3//TTN//MSH4//CTCF//SEPT2//TIGD3//DCTN1//MYST1//TERF2//REST//HIST3H2BA//HIST3H2A//HIST1H2AA//HIST1H2BA//TCF3//SFPI1//KDM4C//HSPA2//DMAP1//RFC5//MCM4//RBBP6//MBD6//XIST//TADA2A//SMC5//H1FX
GO:0044448	cell cortex part	Cellular component	8	91	720	23539	2.87411	0.00674498	0.0774676	2.17102	SEPT2//EXOC3L//ACTR2//MPP1//TMOD1//LASP1//LLGL1//SEPT8
GO:0012505	endomembrane system	Cellular component	34	708	720	23539	1.57001	0.00674907	0.0774676	2.17076	SYS1//EMD//WDFY3//IFLTD1//LEMD1//TUBB5//PTGES//TMEM48//SENP2//EIF5A2//EIF2AK3//GABBR1//LPIN2//MTDH//ATL1//ERLIN2//COPG2//COPB1//SYT9//HSPD1//FNDC3A//SPTLC1//PCSK7//ST6GALNAC1//ST3GAL5//DPM2//BSCL2//WFS1//RRBP1//ULK1//TMEM18//CHSY3//CHERP//RAB5A
GO:0030054	cell junction	Cellular component	33	684	720	23539	1.5773	0.00705768	0.0792863	2.15134	LAMA1//VCL//MAGI3//SSX2IP//MPP5//MTDH//PARD3B//CRB3//ITGB5//LASP1//OPRM1//PTK2B//PARVA//GIT1//MDC1//FLNB//ERBB2IP//CHRNA1//CHRNE//GRID2//HOXC5//P2RX6//GABBR1//SYT9//NRGN//TPRGL//IGSF9//CDC42BPB//AJAP1//SSH2//GABBR2//FBXO45//DIXDC1
GO:0016604	nuclear body	Cellular component	11	157	720	23539	2.2906	0.00906143	0.0996757	2.0428	RNF4//TDG//SUMO1//IKBKE//SENP2//RSRC1//RBM25//HNRNPM//NACC1//MTDH//GEMIN5
GO:0005912	adherens junction	Cellular component	10	145	720	23539	2.25469	0.0138545	0.14858	1.85841	VCL//SSX2IP//ITGB5//LASP1//OPRM1//PTK2B//PARVA//GIT1//MDC1//FLNB
GO:0030137	COPI-coated vesicle	Cellular component	3	17	720	23539	5.76936	0.01407	0.14858	1.8517	COPG2//COPB1//PACS1
GO:0016605	PML body	Cellular component	5	48	720	23539	3.40553	0.0152868	0.158263	1.81568	RNF4//TDG//SUMO1//IKBKE//SENP2
GO:0015629	actin cytoskeleton	Cellular component	17	316	720	23539	1.7588	0.0180886	0.181864	1.7426	VCL//FLNB//SEPT2//TTN//BMF//ACTR2//LASP1//LLGL1//MYBPC2//CDC42BPB//LAD1//WDR1//CTTNBP2//PARVA//NPFFR2//PHC3//PPP1R12B
GO:0072372	primary cilium	Cellular component	7	88	720	23539	2.60058	0.0182553	0.181864	1.73861	CNGA3//MAK//RPGR//ARR3//GLI2//CETN2//GRXCR1
GO:0032994	protein-lipid complex	Cellular component	4	34	720	23539	3.84624	0.0194501	0.186721	1.71108	LSR//LIPC//SAA1//HDLBP
GO:0034358	plasma lipoprotein particle	Cellular component	4	34	720	23539	3.84624	0.0194501	0.186721	1.71108	LSR//LIPC//SAA1//HDLBP
GO:0044463	cell projection part	Cellular component	26	552	720	23539	1.53989	0.0203981	0.192325	1.69041	NRP1//LDLRAP1//CETN2//IFT172//EPS8//GRID2//LYN//P2RX6//PTK2B//DLG3//FBXO45//RASGRF1//TSC1//PCDHGB1//GABBR1//GNA12//PRKCB//SLC5A2//DIAP1//OPRM1//KIF5B//CRH//ADRBK2//CASR//NPFF//DIXDC1
GO:0030135	coated vesicle	Cellular component	11	178	720	23539	2.02036	0.0213671	0.197927	1.67025	COPG2//COPB1//PACS1//CTTNBP2//GABBR1//SYT8//SYT9//TPRGL//RAB5A//HIP1//HSPD1
GO:0043025	neuronal cell body	Cellular component	19	376	720	23539	1.65204	0.0232776	0.208839	1.63306	CRH//KNG1//OPRM1//NPFF//ACVRL1//APOD//CPLX1//NRP1//P2RX6//STAU1//ULK1//DLG3//GABBR1//KCND3//PYCARD//RPTOR//GOLGA2//RAB5A//DIXDC1
GO:0044297	cell body	Cellular component	20	402	720	23539	1.62652	0.0234973	0.208839	1.62898	ACVRL1//APOD//CPLX1//CRH//NRP1//P2RX6//STAU1//ULK1//DLG3//GABBR1//KCND3//PYCARD//RPTOR//GOLGA2//RAB5A//DIXDC1//KNG1//OPRM1//NPFF//TUBB5
GO:0070161	anchoring junction	Cellular component	10	158	720	23539	2.06918	0.0237317	0.208839	1.62467	VCL//SSX2IP//ITGB5//LASP1//OPRM1//PTK2B//PARVA//GIT1//MDC1//FLNB
GO:0031513	nonmotile primary cilium	Cellular component	6	73	720	23539	2.6871	0.0241987	0.209457	1.61621	CNGA3//MAK//RPGR//ARR3//CETN2//GRXCR1
GO:0000786	nucleosome	Cellular component	5	55	720	23539	2.9721	0.0261282	0.219459	1.58289	TCF3//HIST3H2BA//HIST3H2A//HIST1H2AA//HIST1H2BA
GO:0005819	spindle	Cellular component	9	138	720	23539	2.13216	0.0261854	0.219459	1.58194	DCTN1//MAPK14//BIRC5//SEPT2//TBL1X//DIAP1//MAK//EMD//SPIN1
GO:0042175	nuclear outer membrane-endoplasmic reticulum membrane network	Cellular component	13	233	720	23539	1.82408	0.0276844	0.222766	1.55776	EMD//EIF2AK3//GABBR1//LPIN2//MTDH//ATL1//ERLIN2//SPTLC1//DPM2//BSCL2//WFS1//RRBP1//CHERP
GO:0005929	cilium	Cellular component	12	209	720	23539	1.87711	0.0277217	0.222766	1.55718	CNGA3//MAK//RPGR//ARR3//GLI2//CETN2//KIF5B//GRXCR1//IFT172//ADRBK2//CATSPER4//TTC30A2
GO:0001750	photoreceptor outer segment	Cellular component	4	38	720	23539	3.44137	0.028149	0.222766	1.55054	CNGA3//MAK//RPGR//ARR3
GO:0016020	membrane	Cellular component	270	8026	720	23539	1.09982	0.0282677	0.222766	1.54871	CHRNA1//CHRNE//ALPPL2//RHOD//BTC//CASR//CCR8//CNGA3//SLC29A2//DIAP1//FGFR4//GFRA2//GNG3//GRK5//GRID2//ICAM2//ITCH//ITGB3//LYN//MARK3//ABCC1//SEPT2//NOTCH1//NRP1//OPRM1//PDYN//PHKA1//PIK3C2A//PRKCB//PLA2R1//PPP3CB//RGS2//SELPLG//SHC1//SLK//THBD//TNFSF12//VCL//WNT7B//ADAM23//GPRIN1//ERMAP//PHLDA3//SLC14A2//TRPM2//TMPRSS2//SLC46A1//TSPYL2//MTMR1//LSR//GABBR1//SYT8//MPP5//KCND3//PARVA//P2RY4//NKAIN4/…
GO:0016023	cytoplasmic membrane-bounded vesicle	Cellular component	24	521	720	23539	1.50601	0.0314826	0.244453	1.50193	NOTCH1//BMF//FNDC3A//CATSPER4//COPG2//COPB1//PACS1//AP1AR//CHGB//HSPD1//POMC//THBS1//EXOC3L//SYT9//RAB5A//CTTNBP2//GABBR1//SYT8//TPRGL//HIP1//ULK1//TLR9//ITGB3//ESD
GO:0034364	high-density lipoprotein particle	Cellular component	3	23	720	23539	4.26431	0.0320166	0.244997	1.49462	LIPC//SAA1//HDLBP
GO:0030863	cortical cytoskeleton	Cellular component	5	59	720	23539	2.7706	0.0340839	0.25709	1.46745	ACTR2//LASP1//LLGL1//MPP1//TMOD1
GO:0060053	neurofilament cytoskeleton	Cellular component	2	10	720	23539	6.53861	0.0357259	0.260941	1.44702	NRP1//LDLRAP1
GO:0072686	mitotic spindle	Cellular component	2	10	720	23539	6.53861	0.0357259	0.260941	1.44702	DIAP1//MAK
GO:0005789	endoplasmic reticulum membrane	Cellular component	12	218	720	23539	1.79962	0.0365743	0.260941	1.43682	SPTLC1//DPM2//BSCL2//WFS1//RRBP1//CHERP//EIF2AK3//GABBR1//LPIN2//MTDH//ATL1//ERLIN2
GO:0044459	plasma membrane part	Cellular component	60	1553	720	23539	1.26309	0.0370141	0.260941	1.43163	GNA12//GNAL//GNG3//ACVRL1//SLC29A2//FGFR4//ICAM2//KCNA4//ABCC1//P2RX6//KCND3//ENPP5//SLC6A15//NPFFR2//APH1A//SLC6A1//SLC24A4//APCDD1//ITGB3//ITGB5//FXYD2//CHRNA1//MPP5//MTDH//PARD3B//MAGI3//CRB3//LASP1//OPRM1//PTK2B//VCL//PARVA//GIT1//MDC1//FLNB//KCNA7//KCNT1//KCNG1//KCNJ3//CXCL9//THBS1//RGS2//LDLRAP1//KRT8//P2RY4//ERBB2IP//TLR9//SLCO4C1//BIRC5//SLC46A1//EPS8//HIST1H2BA//GABBR1//RASA2//PRKCB//SLC…
GO:0005783	endoplasmic reticulum	Cellular component	43	1061	720	23539	1.32498	0.0375238	0.260941	1.42569	DPM2//EIF2AK3//GABBR1//LPIN2//MTDH//ATL1//ERLIN2//HSPD1//PYGM//SPTLC1//BSCL2//WFS1//RRBP1//CHERP//APOD//EMD//FDFT1//FGFR4//GSG1//NSDHL//PLD3//RTN3//STAU1//PLOD2//SERP1//SET//SRD5A3//KDELR2//MBOAT2//ERGIC2//TMEM30A//WRB//ATP11B//SELK//TLR9//STIM2//ACER1//EIF5A2//BC016579//SLC36A1//APH1A//FA2H//TMEM106C
GO:0030425	dendrite	Cellular component	18	371	720	23539	1.58619	0.0375597	0.260941	1.42528	EPS8//GRID2//LYN//P2RX6//PTK2B//DLG3//FBXO45//OPRM1//GABBR1//ADRBK2//ACVRL1//APOD//CPLX1//SUMO1//NPFF//RPTOR//IGSF9//RAB5A
GO:0031985	Golgi cisterna	Cellular component	3	25	720	23539	3.92317	0.0397629	0.272241	1.40052	ATL1//GOLGA2//CHSY3
GO:0014069	postsynaptic density	Cellular component	7	105	720	23539	2.17954	0.042316	0.272241	1.3735	EPS8//GRID2//LYN//P2RX6//PTK2B//DLG3//FBXO45
GO:0044327	dendritic spine head	Cellular component	7	105	720	23539	2.17954	0.042316	0.272241	1.3735	EPS8//GRID2//LYN//P2RX6//PTK2B//DLG3//FBXO45
GO:0045202	synapse	Cellular component	23	510	720	23539	1.47439	0.0423525	0.272241	1.37312	CTTNBP2//GABBR1//SYT8//SYT9//TPRGL//RAB5A//EPS8//GRID2//LYN//P2RX6//PTK2B//DLG3//FBXO45//CHRNA1//SYNC//CHRNE//GABBR2//CPLX1//SUMO1//NRGN//IGSF9//ARR3//ADRBK2
GO:0005641	nuclear envelope lumen	Cellular component	2	11	720	23539	5.94419	0.0427955	0.272241	1.3686	TUBB5//PTGES
GO:0031105	septin complex	Cellular component	2	11	720	23539	5.94419	0.0427955	0.272241	1.3686	SEPT2//SEPT8
GO:0032156	septin cytoskeleton	Cellular component	2	11	720	23539	5.94419	0.0427955	0.272241	1.3686	SEPT2//SEPT8
GO:0031984	organelle subcompartment	Cellular component	3	26	720	23539	3.77228	0.0439587	0.272322	1.35695	ATL1//GOLGA2//CHSY3
GO:0043197	dendritic spine	Cellular component	9	152	720	23539	1.93577	0.0443555	0.272322	1.35305	EPS8//GRID2//LYN//P2RX6//PTK2B//DLG3//FBXO45//GABBR1//ADRBK2
GO:0044309	neuron spine	Cellular component	9	152	720	23539	1.93577	0.0443555	0.272322	1.35305	EPS8//GRID2//LYN//P2RX6//PTK2B//DLG3//FBXO45//GABBR1//ADRBK2
GO:0030018	Z disc	Cellular component	5	64	720	23539	2.55414	0.0459358	0.278783	1.33785	KRT8//PYGM//TTN//SYNC//ADRBK2
GO:0030016	myofibril	Cellular component	8	130	720	23539	2.01188	0.0465296	0.279178	1.33227	TTN//KRT8//PYGM//SYNC//ADRBK2//VCL//ALPPL2//TMOD1
GO:0000795	synaptonemal complex	Cellular component	3	27	720	23539	3.63256	0.0483657	0.283745	1.31546	SYCP3//HSPA2//MSH4
GO:0008305	integrin complex	Cellular component	3	27	720	23539	3.63256	0.0483657	0.283745	1.31546	LYN//ITGB3//ITGB5
