# Supplementary material for: Genome-Wide Screen of DNA Methylation Changes Induced by Low Dose X-Ray Radiation in Mice
Source: PLoS One. 2014 Mar 10;9(3):e90804. doi: 10.1371/journal.pone.0090804 (PMC3948688; doi:10.1371/journal.pone.0090804)
Supplement: Table S4 — GO analyses:Molecular Function. (XLS) [file pone.0090804.s006.xls]

## Sheet: MF
#Column "GO.ID" stands for the ID of gene ontology term
#Column "Term" stands for the name of gene ontology term
#Column "Ontology" stands for the ontology of GOID belongs to
#Column "Count" stands for the number of DE genes associated with the listed GOID
#Column "Pop.Hits" stands for the number of background population genes associated with the listed GOID
#Column "List.Total" stands for the total number of DE genes
#Column "Pop.Total" stands for the total number of background population genes
#Column "Fold.Enrichment" stands for the Fold Enrichment value of the GOID, it equals (Count/Pop.Hits)/(List.Total/Pop.Total)
#Column "Pvalue" stands for the significance testing value of the GOID
#Column "FDR" stands for the false discovery rate of the GOID, using Benjamini & Hochberg (1995) method
#Column "Enrichment.Score" stands for the Enrichment Score value of the GOID, it equals (-log10(Pvalue))
#Column "GENES" stands for the DE genes associated with the GOID
GO.ID	Term	Ontology	Count	Pop.Hits	List.Total	Pop.Total	Fold.Enrichment	Pvalue	FDR	Enrichment.Score	GENES
GO:0005488	binding	Molecular function	446	10871	702	23059	1.34762	5.77322e-19	5.16703e-16	18.2386	GRPEL1//PFDN2//EIF2A//CPLX1//ACVRL1//RHOD//BCKDK//CNGA3//DHX15//EIF2AK3//FGFR4//GNA12//GNAL//GRK5//HPRT//HSPD1//HSPA2//ITK//KIF3C//KIF5B//LYN//MAK//MAPKAPK2//MARK3//MCM4//ABCC1//SEPT2//NIN//NSDHL//PIK3C2A//PRKCB//PRKDC//PTK2B//PYGM//SEPT8//SNRNP70//SLK//TTN//TUBB5//ULK1//RNGTT//MAP3K1//MAP3K2//MAPK14//ULK2//CAMK1//DDX56//MSH4//RBM38//IKBKE//ACTR2//RBM25//UBE2T//UBE2F//PMVK//RASL11A//ATP2C2//APLF/…
GO:0005515	protein binding	Molecular function	258	5788	702	23059	1.46418	2.46635e-12	1.10369e-09	11.6079	GRPEL1//PFDN2//CPLX1//SFPI1//MTDH//TBX18//BHLHE40//DMAP1//RPTOR//PDYN//LDLRAP1//GPRASP2//GNAL//GNG3//POMC//SAA1//NPFF//GHRL//SHC1//OPRM1//PKD1L2//THBS1//CAST//HSPD1//KNG1//TTN//PYCARD//USP7//ARR3//VCL//PRKCB//TBL1X//UHRF2//BIRC5//TSC1//DIAP1//EMD//LASP1//TMOD1//WDR1//MEFV//PARVA//JMY//ACTR2//HIP1//MYBPC2//SSH2//FLNB//DIXDC1//CRH//LAMA1//LAMA5//LYN//MIF//WNT7B//CAPRIN2//ITGB3//IGFBP1//NRP1//FGFBP3…
GO:0003676	nucleic acid binding	Molecular function	130	2565	702	23059	1.66479	2.89661e-09	8.64154e-07	8.53811	EIF2A//DBX1//DLX2//SHOX2//TBX18//FEZF1//SFPI1//RPTOR//REST//MYOCD//GATA5//CTCF//DDIT3//ETV6//FOXD4//GLI2//FOXF1A//HOXA3//HOXA6//HOXB6//HOXC5//HOXD9//LHX1//MCM4//MYB//PRKDC//RELA//RFX2//RNF4//SNAI1//SLK//BHLHE40//SYCP3//TAF1B//TBL1X//TBX2//TCEA3//TCF7L1//TCF3//TERF2//PLAGL1//ZFP1//ZFP41//NPAS3//MSH4//DMAP1//RFC5//ZFP518A//NFX1//TAF1D//DNTTIP1//HIST3H2BA//DHX58//SMARCA1//HOXB2//UHRF2//CHD9//CEBPE//…
GO:0016740	transferase activity	Molecular function	84	1683	702	23059	1.63945	5.00515e-06	0.000924102	5.30058	BCKDK//ST6GALNAC1//DKC1//WDFY3//PFKFB3//PTDSS2//ART3//SULT2B1//EPT1//FDFT1//GSTO2//GSTM7//MPP5//MYST1//HPRT//RNGTT//DPM2//NAT15//PMVK//PYGM//GALNT6//ACVRL1//CCND1//EIF2AK3//FGFR4//GRK5//ITK//LYN//MAK//MAPKAPK2//MARK3//PRKCB//PTK2B//SLK//TTN//ULK1//MAP3K1//MAP3K2//MAPK14//ULK2//CAMK1//IKBKE//BRSK2//STK33//NEK9//CDC42BPB//LRRK1//CDK17//IRAK4//RPS6KC1//ADRBK2//MAP4K5//PRKDC//ADCK5//PHKA1//DLAT//SPTL…
GO:0003824	catalytic activity	Molecular function	204	5078	702	23059	1.3196	5.72431e-06	0.000924102	5.24228	BCKDK//GNA12//GNAL//GNG3//IGTP//SEPT2//TUBB5//RASL11A//TUBB2B//ATL1//RAB5A//RASL10B//CASP6//LGMN//ST6GALNAC1//MCM4//DKC1//ITGB3//DCTN1//KIF3C//KIF5B//CELA2A//PCSK7//TMPRSS2//F12//PRSS28//PRSS27//PRSS48//WDFY3//NSDHL//SRD5A3//PFKFB3//PTDSS2//APLF//NDUFS3//ART3//ACP6//ACAD10//TRANK1//ABCC1//SULT2B1//ALPPL2//DHX15//RFC5//MMAA//AFG3L1//ABCA5//ALOX12B//ESD//LIPC//MIF//APH1A//USP13//SENP2//SENP6//USP7/…
GO:0017076	purine nucleotide binding	Molecular function	87	1771	702	23059	1.61363	6.19509e-06	0.000924102	5.20795	GRPEL1//ACVRL1//BCKDK//DHX15//EIF2AK3//FGFR4//GRK5//HSPD1//HSPA2//HSPE1//ITK//KIF3C//KIF5B//LYN//MAK//MAPKAPK2//MARK3//MCM4//ABCC1//P2RX6//PIK3C2A//PRKCB//PRKDC//PTK2B//SLK//TTN//ULK1//CETN2//MAP3K1//MAP3K2//MAPK14//ULK2//CAMK1//DDX56//MSH4//IKBKE//P2RY4//ACTR2//UBE2T//UBE2F//PMVK//ATP2C2//RFC5//SKIV2L2//BRSK2//ATP11B//DDX10//DHX58//SMARCA1//MAGI3//NLRP6//CHD9//UBE2Q2//AFG3L1//STK33//DHX37//ABCA5…
GO:0032555	purine ribonucleotide binding	Molecular function	86	1764	702	23059	1.60141	9.40426e-06	0.00103178	5.02668	ACVRL1//BCKDK//DHX15//EIF2AK3//FGFR4//GRK5//HSPD1//HSPA2//HSPE1//ITK//KIF3C//KIF5B//LYN//MAK//MAPKAPK2//MARK3//MCM4//ABCC1//P2RX6//PIK3C2A//PRKCB//PRKDC//PTK2B//SLK//TTN//ULK1//CETN2//MAP3K1//MAP3K2//MAPK14//ULK2//CAMK1//DDX56//MSH4//IKBKE//P2RY4//ACTR2//UBE2T//UBE2F//PMVK//ATP2C2//RFC5//SKIV2L2//BRSK2//ATP11B//DDX10//DHX58//SMARCA1//MAGI3//NLRP6//CHD9//UBE2Q2//AFG3L1//STK33//DHX37//ABCA5//NEK9//…
GO:0032553	ribonucleotide binding	Molecular function	86	1765	702	23059	1.60051	9.60775e-06	0.00103178	5.01738	ACVRL1//BCKDK//DHX15//EIF2AK3//FGFR4//GRK5//HSPD1//HSPA2//HSPE1//ITK//KIF3C//KIF5B//LYN//MAK//MAPKAPK2//MARK3//MCM4//ABCC1//P2RX6//PIK3C2A//PRKCB//PRKDC//PTK2B//SLK//TTN//ULK1//CETN2//MAP3K1//MAP3K2//MAPK14//ULK2//CAMK1//DDX56//MSH4//IKBKE//P2RY4//ACTR2//UBE2T//UBE2F//PMVK//ATP2C2//RFC5//SKIV2L2//BRSK2//ATP11B//DDX10//DHX58//SMARCA1//MAGI3//NLRP6//CHD9//UBE2Q2//AFG3L1//STK33//DHX37//ABCA5//NEK9//…
GO:0004674	protein serine/threonine kinase activity	Molecular function	30	411	702	23059	2.39763	1.04364e-05	0.00103178	4.98145	ACVRL1//PRKDC//CAMK1//PHKA1//MAK//CDK17//EIF2AK3//PRKCB//GRK5//ADRBK2//IKBKE//MAP3K1//MAPK14//MAP3K2//BCKDK//MAPKAPK2//MARK3//SLK//TTN//ULK1//ULK2//BRSK2//STK33//NEK9//CDC42BPB//LRRK1//IRAK4//ADCK5//RPS6KC1//MAP4K5
GO:0004672	protein kinase activity	Molecular function	37	564	702	23059	2.15489	1.15282e-05	0.00103178	4.93824	BCKDK//ACVRL1//EIF2AK3//GRK5//MAK//MAPKAPK2//MARK3//PRKCB//PRKDC//SLK//TTN//ULK1//MAPK14//ULK2//CAMK1//IKBKE//BRSK2//STK33//NEK9//CDC42BPB//LRRK1//CDK17//IRAK4//ADCK5//RPS6KC1//ADRBK2//MAP4K5//PHKA1//MAP3K1//MAP3K2//FGFR4//ITK//LYN//PTK2B//NRP1//CDKN1A//CCND1
GO:0035639	purine ribonucleoside triphosphate binding	Molecular function	84	1731	702	23059	1.59399	1.43171e-05	0.00116489	4.84414	ACVRL1//BCKDK//DHX15//EIF2AK3//FGFR4//GRK5//HSPD1//HSPA2//HSPE1//ITK//KIF3C//KIF5B//LYN//MAK//MAPKAPK2//MARK3//MCM4//ABCC1//P2RX6//PIK3C2A//PRKCB//PRKDC//PTK2B//SLK//TTN//ULK1//CETN2//MAP3K1//MAP3K2//MAPK14//ULK2//CAMK1//DDX56//MSH4//IKBKE//P2RY4//ACTR2//UBE2T//UBE2F//PMVK//ATP2C2//RFC5//SKIV2L2//BRSK2//ATP11B//DDX10//DHX58//SMARCA1//MAGI3//NLRP6//CHD9//UBE2Q2//AFG3L1//STK33//DHX37//ABCA5//NEK9//…
GO:0003677	DNA binding	Molecular function	84	1753	702	23059	1.57399	2.26395e-05	0.00168853	4.64513	DBX1//DLX2//SHOX2//TBX18//FEZF1//SFPI1//RPTOR//REST//MYOCD//GATA5//RAD23B//FOXD4//FOXF1A//TERF2//MCM4//CTCF//GLI2//RELA//TBL1X//TCF7L1//YAP1//MSH4//NOTCH1//NKAP//DDIT3//ETV6//HOXA3//HOXA6//HOXB6//HOXC5//HOXD9//LHX1//SNAI1//TBX2//TCF3//GATAD1//HOXB2//OSR2//CEBPE//SOX30//ALX1//TLR9//BHLHE40//MYB//PRKDC//RFX2//RNF4//SLK//SYCP3//TAF1B//TCEA3//PLAGL1//ZFP1//ZFP41//NPAS3//DMAP1//RFC5//ZFP518A//NFX1//TA…
GO:0016772	transferase activity, transferring phosphorus-containing groups	Molecular function	50	907	702	23059	1.81078	4.12642e-05	0.00284088	4.38443	BCKDK//DKC1//PFKFB3//PTDSS2//EPT1//MPP5//RNGTT//PMVK//ACVRL1//CCND1//EIF2AK3//FGFR4//GRK5//ITK//LYN//MAK//MAPKAPK2//MARK3//PRKCB//PTK2B//SLK//TTN//ULK1//MAP3K1//MAP3K2//MAPK14//ULK2//CAMK1//IKBKE//BRSK2//STK33//NEK9//CDC42BPB//LRRK1//CDK17//IRAK4//RPS6KC1//ADRBK2//MAP4K5//PRKDC//ADCK5//PHKA1//NRP1//CMAS//PIK3C2A//CDKN1A//MAGI3//PHKA2//GIT1//ACAD10
GO:0016301	kinase activity	Molecular function	44	784	702	23059	1.84349	7.94281e-05	0.00507773	4.10003	BCKDK//PFKFB3//MPP5//PMVK//ACVRL1//CCND1//EIF2AK3//FGFR4//GRK5//ITK//LYN//MAK//MAPKAPK2//MARK3//PRKCB//PTK2B//SLK//TTN//ULK1//MAP3K1//MAP3K2//MAPK14//ULK2//CAMK1//IKBKE//BRSK2//STK33//NEK9//CDC42BPB//LRRK1//CDK17//IRAK4//RPS6KC1//ADRBK2//MAP4K5//PRKDC//ADCK5//PHKA1//NRP1//PIK3C2A//CDKN1A//MAGI3//PHKA2//GIT1
GO:0016773	phosphotransferase activity, alcohol group as acceptor	Molecular function	39	669	702	23059	1.91488	9.15241e-05	0.00542944	4.03846	BCKDK//PFKFB3//ACVRL1//CCND1//EIF2AK3//FGFR4//GRK5//ITK//LYN//MAK//MAPKAPK2//MARK3//PRKCB//PTK2B//SLK//TTN//ULK1//MAP3K1//MAP3K2//MAPK14//ULK2//CAMK1//IKBKE//BRSK2//STK33//NEK9//CDC42BPB//LRRK1//CDK17//IRAK4//RPS6KC1//ADRBK2//MAP4K5//PRKDC//ADCK5//PHKA1//NRP1//PIK3C2A//CDKN1A
GO:0030554	adenyl nucleotide binding	Molecular function	70	1453	702	23059	1.58247	9.70626e-05	0.00542944	4.01295	GRPEL1//ACVRL1//BCKDK//DHX15//EIF2AK3//FGFR4//GRK5//HSPD1//HSPA2//HSPE1//ITK//KIF3C//KIF5B//LYN//MAK//MAPKAPK2//MARK3//MCM4//ABCC1//P2RX6//PIK3C2A//PRKCB//PRKDC//PTK2B//SLK//TTN//ULK1//CETN2//MAP3K1//MAP3K2//MAPK14//ULK2//CAMK1//DDX56//MSH4//IKBKE//P2RY4//ACTR2//UBE2T//UBE2F//PMVK//ATP2C2//RFC5//SKIV2L2//BRSK2//ATP11B//DDX10//DHX58//SMARCA1//MAGI3//NLRP6//CHD9//UBE2Q2//AFG3L1//STK33//DHX37//ABCA5…
GO:0032403	protein complex binding	Molecular function	26	385	702	23059	2.21828	0.000142655	0.00624747	3.84571	SHC1//ICAM2//ITGB3//ITGB5//LAMA5//LYN//MMP14//THBS1//ERBB2IP//GNA12//GNAL//CETN2//LDLRAP1//ACVRL1//CCND1//CDKN1A//HSPD1//KRT8//MIF//PTK2B//RELA//REST//TUBB5//ULK1//RPTOR//GOLGA2
GO:0032559	adenyl ribonucleotide binding	Molecular function	69	1446	702	23059	1.56742	0.000144427	0.00624747	3.84035	ACVRL1//BCKDK//DHX15//EIF2AK3//FGFR4//GRK5//HSPD1//HSPA2//HSPE1//ITK//KIF3C//KIF5B//LYN//MAK//MAPKAPK2//MARK3//MCM4//ABCC1//P2RX6//PIK3C2A//PRKCB//PRKDC//PTK2B//SLK//TTN//ULK1//CETN2//MAP3K1//MAP3K2//MAPK14//ULK2//CAMK1//DDX56//MSH4//IKBKE//P2RY4//ACTR2//UBE2T//UBE2F//PMVK//ATP2C2//RFC5//SKIV2L2//BRSK2//ATP11B//DDX10//DHX58//SMARCA1//MAGI3//NLRP6//CHD9//UBE2Q2//AFG3L1//STK33//DHX37//ABCA5//NEK9//…
GO:0016462	pyrophosphatase activity	Molecular function	37	637	702	23059	1.90794	0.000148016	0.00624747	3.82969	GNA12//GNAL//GNG3//IGTP//SEPT2//TUBB5//RASL11A//TUBB2B//ATL1//RAB5A//RASL10B//MCM4//DCTN1//KIF3C//KIF5B//TRANK1//ABCC1//DHX15//RFC5//MMAA//AFG3L1//ABCA5//DDX56//SKIV2L2//DDX10//DHX58//SMARCA1//CHD9//DHX37//DHX29//PPA1//ENPP5//ATP2C2//FXYD2//CETN2//MSH4//TRPM2
GO:0043565	sequence-specific DNA binding	Molecular function	36	614	702	23059	1.92592	0.000151059	0.00624747	3.82085	DBX1//DLX2//SHOX2//TBX18//FEZF1//SFPI1//RPTOR//REST//MYOCD//GATA5//TERF2//TLR9//CTCF//DDIT3//ETV6//FOXD4//GLI2//FOXF1A//HOXA3//HOXA6//HOXB6//HOXC5//HOXD9//LHX1//NOTCH1//RELA//SNAI1//TBX2//TCF7L1//TCF3//GATAD1//HOXB2//OSR2//CEBPE//SOX30//ALX1
GO:0005524	ATP binding	Molecular function	68	1422	702	23059	1.57077	0.000151928	0.00624747	3.81836	ACVRL1//BCKDK//DHX15//EIF2AK3//FGFR4//GRK5//HSPD1//HSPA2//HSPE1//ITK//KIF3C//KIF5B//LYN//MAK//MAPKAPK2//MARK3//MCM4//ABCC1//P2RX6//PIK3C2A//PRKCB//PRKDC//PTK2B//SLK//TTN//ULK1//CETN2//MAP3K1//MAP3K2//MAPK14//ULK2//CAMK1//DDX56//MSH4//IKBKE//P2RY4//ACTR2//UBE2T//UBE2F//PMVK//ATP2C2//RFC5//SKIV2L2//BRSK2//ATP11B//DDX10//DHX58//SMARCA1//MAGI3//NLRP6//CHD9//UBE2Q2//AFG3L1//STK33//DHX37//ABCA5//NEK9//…
GO:0000166	nucleotide binding	Molecular function	97	2213	702	23059	1.43977	0.000155931	0.00624747	3.80707	GRPEL1//ACVRL1//BCKDK//DHX15//EIF2AK3//FGFR4//GRK5//HSPD1//HSPA2//HSPE1//ITK//KIF3C//KIF5B//LYN//MAK//MAPKAPK2//MARK3//MCM4//ABCC1//P2RX6//PIK3C2A//PRKCB//PRKDC//PTK2B//SLK//TTN//ULK1//CETN2//MAP3K1//MAP3K2//MAPK14//ULK2//CAMK1//DDX56//MSH4//IKBKE//P2RY4//ACTR2//UBE2T//UBE2F//PMVK//ATP2C2//RFC5//SKIV2L2//BRSK2//ATP11B//DDX10//DHX58//SMARCA1//MAGI3//NLRP6//CHD9//UBE2Q2//AFG3L1//STK33//DHX37//ABCA5…
GO:0016818	hydrolase activity, acting on acid anhydrides, in phosphorus-containing anhydrides	Molecular function	37	640	702	23059	1.899	0.000162446	0.00624747	3.78929	GNA12//GNAL//GNG3//IGTP//SEPT2//TUBB5//RASL11A//TUBB2B//ATL1//RAB5A//RASL10B//MCM4//DCTN1//KIF3C//KIF5B//TRANK1//ABCC1//DHX15//RFC5//MMAA//AFG3L1//ABCA5//DDX56//SKIV2L2//DDX10//DHX58//SMARCA1//CHD9//DHX37//DHX29//PPA1//ENPP5//ATP2C2//FXYD2//CETN2//MSH4//TRPM2
GO:0016817	hydrolase activity, acting on acid anhydrides	Molecular function	37	641	702	23059	1.89604	0.00016753	0.00624747	3.77591	GNA12//GNAL//GNG3//IGTP//SEPT2//TUBB5//RASL11A//TUBB2B//ATL1//RAB5A//RASL10B//MCM4//DCTN1//KIF3C//KIF5B//TRANK1//ABCC1//DHX15//RFC5//MMAA//AFG3L1//ABCA5//DDX56//SKIV2L2//DDX10//DHX58//SMARCA1//CHD9//DHX37//DHX29//PPA1//ENPP5//ATP2C2//FXYD2//CETN2//MSH4//TRPM2
GO:0036094	small molecule binding	Molecular function	102	2375	702	23059	1.41072	0.000220185	0.00788263	3.65721	ACVRL1//RHOD//BCKDK//CNGA3//DHX15//EIF2AK3//FGFR4//GNA12//GNAL//GRK5//HPRT//HSPD1//HSPA2//ITK//KIF3C//KIF5B//LYN//MAK//MAPKAPK2//MARK3//MCM4//ABCC1//SEPT2//NIN//NSDHL//PIK3C2A//PRKCB//PRKDC//PTK2B//PYGM//SEPT8//SNRNP70//SLK//TTN//TUBB5//ULK1//RNGTT//MAP3K1//MAP3K2//MAPK14//ULK2//CAMK1//DDX56//MSH4//RBM38//IKBKE//ACTR2//RBM25//UBE2T//UBE2F//PMVK//RASL11A//ATP2C2//APLF//RFC5//SKIV2L2//BRAP//TUBB2B/…
GO:0016787	hydrolase activity	Molecular function	94	2171	702	23059	1.42224	0.000303346	0.0104421	3.51806	GNA12//GNAL//GNG3//IGTP//SEPT2//TUBB5//RASL11A//TUBB2B//ATL1//RAB5A//RASL10B//CASP6//LGMN//MCM4//DCTN1//KIF3C//KIF5B//CELA2A//PCSK7//TMPRSS2//F12//PRSS28//PRSS27//PRSS48//ACP6//TRANK1//ABCC1//ALPPL2//DHX15//RFC5//MMAA//AFG3L1//ABCA5//ESD//LIPC//APH1A//USP13//SENP2//SENP6//USP7//USP24//MMP14//ADAM23//ADAMTS17//PSMA2//GGH//SPINK4//MPND//PFKFB3//DDX56//SKIV2L2//DDX10//DHX58//SMARCA1//CHD9//DHX37//DH…
GO:0044325	ion channel binding	Molecular function	5	22	702	23059	7.46536	0.000441261	0.014627	3.3553	DIAP1//LYN//CHERP//PYCARD//PACS1
GO:0005048	signal sequence binding	Molecular function	4	13	702	23059	10.1069	0.000488929	0.0150944	3.31075	BRAP//SRP14//SRP54A//KDELR2
GO:0008134	transcription factor binding	Molecular function	25	395	702	23059	2.07896	0.000501934	0.0150944	3.29935	SFPI1//MTDH//TBX18//BHLHE40//DMAP1//RPTOR//RELA//WFS1//TCF3//MAPK14//GMNN//DDIT3//FOXD4//FOXF1A//NAB1//PRKDC//REST//RNF4//TBL1X//SUMO1//GABBR1//IFT172//MYST1//MYOCD//USP7
GO:0017111	nucleoside-triphosphatase activity	Molecular function	34	606	702	23059	1.84293	0.000505957	0.0150944	3.29589	GNA12//GNAL//GNG3//IGTP//SEPT2//TUBB5//RASL11A//TUBB2B//ATL1//RAB5A//RASL10B//MCM4//DCTN1//KIF3C//KIF5B//TRANK1//ABCC1//DHX15//DDX56//SKIV2L2//DDX10//DHX58//SMARCA1//CHD9//DHX37//DHX29//ATP2C2//FXYD2//CETN2//MSH4//ABCA5//RFC5//MMAA//AFG3L1
GO:0019899	enzyme binding	Molecular function	51	1053	702	23059	1.59091	0.000770998	0.0222595	3.11295	CAST//HSPD1//KNG1//TTN//PYCARD//MAP3K1//PRKCB//BIRC5//STAU1//DIAP1//VCL//AKAP13//CDC42BPB//NIN//SNAI1//CCND1//LLGL1//RELA//ULK1//MAP3K2//RPTOR//RAB11FIP2//BRSK2//NEK9//CCNO//DLG3//KLRAQ1//SFI1//SHOC2//PPP3CB//GIT1//TCF3//DIXDC1//LYN//SUMO1//WFS1//USP7//AKAP11//MYOCD//RBBP4//GMNN//PLA2R1//PTK2B//RAB3IP//GSG1//PRKDC//MYST1//NPC2//KDM4C//GCKR//HNRNPUL1
GO:0003682	chromatin binding	Molecular function	18	255	702	23059	2.31865	0.000871775	0.0243824	3.0596	CTCF//NOTCH1//NKAP//RNF4//SMARCA1//DLX2//GLI2//PRKCB//RELA//REST//TBL1X//TCF7L1//TCF3//YAP1//SVEP1//MBD6//TDRD3//PHF13
GO:0004386	helicase activity	Molecular function	12	136	702	23059	2.89832	0.000939683	0.0254854	3.02702	MCM4//TRANK1//DHX15//CETN2//DDX56//SKIV2L2//DDX10//DHX29//DHX58//SMARCA1//CHD9//DHX37
GO:0005178	integrin binding	Molecular function	8	69	702	23059	3.80841	0.00115385	0.0303733	2.93785	ICAM2//ITGB3//ITGB5//LAMA5//LYN//MMP14//THBS1//ERBB2IP
GO:0008324	cation transmembrane transporter activity	Molecular function	28	491	702	23059	1.87318	0.0012038	0.0307828	2.91945	SLC39A11//CHRNA1//CHRNE//P2RX6//CNGA3//CATSPER4//KCNJ3//KCNA4//KCNA7//KCND3//KCNT1//KCNG1//REST//TRPM2//TRPV6//TMEM37//CCDC109A//TPCN1//SLC36A1//SLC6A15//SLC6A1//ATP2C2//FXYD2//SLC5A2//SLC24A4//SLC10A6//SLC10A3//SLC12A4
GO:0003723	RNA binding	Molecular function	38	745	702	23059	1.67545	0.00143685	0.0357218	2.84259	EIF2A//STAU1//DGCR8//DLX2//RBM38//PIWIL2//RBM25//EIF2AK3//EIF1B//DHX29//EIF2B5//TCEA3//EIF5A2//MTRF1L//GEMIN5//SRP14//SRP54A//RPL11//PIWIL4//TLR9//SFPI1//SNRNP70//CHERP//DDX56//LARP1//EIF2C4//HNRNPM//DDX10//LSM6//PUS7L//DHX58//HDLBP//TRMT1//TDRD3//SFSWAP//CAPRIN2//HNRNPUL1//DKC1
GO:0046873	metal ion transmembrane transporter activity	Molecular function	17	247	702	23059	2.26076	0.00157384	0.0380698	2.80304	KCNJ3//KCNA4//KCNA7//KCND3//KCNT1//KCNG1//SLC6A15//SLC6A1//TRPM2//ATP2C2//FXYD2//SLC5A2//SLC24A4//SLC10A6//SLC10A3//REST//SLC39A11
GO:0005198	structural molecule activity	Molecular function	23	389	702	23059	1.94214	0.00201724	0.0475112	2.69524	RPL28//RPL11//MRPL32//MRPL22//TTN//TUBB5//MYBPC2//COL5A1//LAMA1//TMEM48//LDLRAP1//SEPT2//AKAP13//AKAP11//KRT8//VCL//COPG2//SYNC//COPB1//TUBB2B//IFLTD1//ISCA2//KRT83
GO:0044212	transcription regulatory region DNA binding	Molecular function	19	303	702	23059	2.05975	0.00251055	0.0576138	2.60023	DBX1//DLX2//SHOX2//TBX18//FEZF1//SFPI1//RPTOR//REST//MYOCD//GATA5//TCF3//BHLHE40//CTCF//GLI2//FOXF1A//RELA//TBL1X//TCF7L1//YAP1
GO:0001071	nucleic acid binding transcription factor activity	Molecular function	37	745	702	23059	1.63136	0.00259283	0.0580145	2.58623	BHLHE40//SOX30//REST//SNAI1//CTCF//DBX1//DDIT3//DLX2//ETV6//FOXD4//GATA5//GLI2//FOXF1A//HOXA3//HOXA6//HOXB6//HOXC5//HOXD9//LHX1//MMP14//MYB//NOTCH1//RELA//SFPI1//SHOX2//TBX2//TCF7L1//TCF3//GATAD1//NFX1//TBX18//HOXB2//CEBPE//CSRNP1//ALX1//GLIS3//ZFP438
GO:0005261	cation channel activity	Molecular function	17	260	702	23059	2.14773	0.00269695	0.0588725	2.56913	CHRNA1//CHRNE//P2RX6//CNGA3//CATSPER4//KCNJ3//KCNA4//KCNA7//KCND3//KCNT1//KCNG1//REST//TRPM2//TRPV6//TMEM37//CCDC109A//TPCN1
GO:0005416	cation:amino acid symporter activity	Molecular function	3	10	702	23059	9.85427	0.00287257	0.0601902	2.54173	SLC36A1//SLC6A15//SLC6A1
GO:0015293	symporter activity	Molecular function	10	116	702	23059	2.83169	0.00289182	0.0601902	2.53883	SLC36A1//SLC6A15//SLC6A1//SLC5A2//SLC10A6//SLC10A3//SLC12A4//SLC25A22//SLC12A8//SLC24A4
GO:0000975	regulatory region DNA binding	Molecular function	19	312	702	23059	2.00033	0.00346234	0.0688621	2.46063	DBX1//DLX2//SHOX2//TBX18//FEZF1//SFPI1//RPTOR//REST//MYOCD//GATA5//CTCF//GLI2//FOXF1A//RELA//TBL1X//TCF7L1//YAP1//TCF3//BHLHE40
GO:0001067	regulatory region nucleic acid binding	Molecular function	19	312	702	23059	2.00033	0.00346234	0.0688621	2.46063	DBX1//DLX2//SHOX2//TBX18//FEZF1//SFPI1//RPTOR//REST//MYOCD//GATA5//CTCF//GLI2//FOXF1A//RELA//TBL1X//TCF7L1//YAP1//TCF3//BHLHE40
GO:0005343	organic acid:sodium symporter activity	Molecular function	4	22	702	23059	5.97229	0.00402368	0.0782869	2.39538	SLC6A15//SLC6A1//SLC10A6//SLC10A3
GO:0015294	solute:cation symporter activity	Molecular function	7	67	702	23059	3.43184	0.00420331	0.0800417	2.37641	SLC36A1//SLC6A15//SLC6A1//SLC5A2//SLC10A6//SLC10A3//SLC12A4
GO:0003700	sequence-specific DNA binding transcription factor activity	Molecular function	36	743	702	23059	1.59154	0.00436594	0.0814066	2.35992	BHLHE40//SOX30//REST//SNAI1//FOXD4//GATA5//FOXF1A//RELA//SFPI1//CTCF//DBX1//DDIT3//DLX2//ETV6//GLI2//HOXA3//HOXA6//HOXB6//HOXC5//HOXD9//LHX1//MMP14//MYB//NOTCH1//SHOX2//TBX2//TCF7L1//TCF3//GATAD1//NFX1//TBX18//HOXB2//CEBPE//CSRNP1//ALX1//GLIS3
GO:0046625	sphingolipid binding	Molecular function	3	12	702	23059	8.21189	0.00503232	0.0919169	2.29823	LAMA1//LYN//MAP3K1
GO:0008135	translation factor activity, nucleic acid binding	Molecular function	8	91	702	23059	2.8877	0.00656056	0.117434	2.18306	EIF2AK3//EIF1B//DHX29//EIF2B5//EIF2A//TCEA3//EIF5A2//MTRF1L
GO:0022891	substrate-specific transmembrane transporter activity	Molecular function	36	765	702	23059	1.54577	0.00683985	0.120033	2.16495	SLC29A2//SLC39A11//CHRNA1//CHRNE//P2RX6//GRID2//FXYD2//CNGA3//KCNA4//KCNA7//KCNJ3//TRPM2//KCND3//TRPV6//TMEM37//KCNT1//KCNG1//TPCN1//CATSPER4//REST//CCDC109A//SLC36A1//SLC6A15//SLC25A22//SLC6A1//SLC14A1//ATP2C2//SLC5A2//SLC24A4//SLC10A6//SLC10A3//SLCO4C1//LASP1//SLC14A2//SLC12A4//ABCC1
GO:0022857	transmembrane transporter activity	Molecular function	39	850	702	23059	1.50712	0.00749706	0.129036	2.12511	SLC29A2//SLC39A11//ABCC1//CHRNA1//CHRNE//P2RX6//GRID2//FXYD2//CNGA3//KCNA4//KCNA7//KCNJ3//TRPM2//KCND3//TRPV6//TMEM37//KCNT1//KCNG1//TPCN1//CATSPER4//REST//CCDC109A//SLC36A1//SLC6A15//SLC25A22//CPLX1//SLC6A1//SLC14A1//ATP2C2//SLC5A2//SLC24A4//SLC10A6//SLC10A3//SLCO4C1//SLC46A1//LASP1//SLC14A2//SLC12A4//SLC12A8
GO:0015081	sodium ion transmembrane transporter activity	Molecular function	7	75	702	23059	3.06577	0.00779569	0.129487	2.10815	SLC6A15//SLC6A1//FXYD2//SLC5A2//SLC24A4//SLC10A6//SLC10A3
GO:0001664	G-protein coupled receptor binding	Molecular function	13	198	702	23059	2.15666	0.00784233	0.129487	2.10556	WNT7B//MAGI3//GNG3//ADRBK2//GNA12//GHRL//POMC//ITCH//CRH//GNAL//SAA1//NPFF//GPRASP2
GO:0051861	glycolipid binding	Molecular function	3	14	702	23059	7.03877	0.00795732	0.129487	2.09923	LAMA1//LYN//HSPA2
GO:0005262	calcium channel activity	Molecular function	7	76	702	23059	3.02543	0.00836727	0.133727	2.07742	TPCN1//REST//TRPM2//TRPV6//TMEM37//CCDC109A//CATSPER4
GO:0008026	ATP-dependent helicase activity	Molecular function	7	78	702	23059	2.94786	0.009602	0.147514	2.01764	TRANK1//DHX15//CETN2//DDX56//SKIV2L2//DDX10//DHX29
GO:0070035	purine NTP-dependent helicase activity	Molecular function	7	78	702	23059	2.94786	0.009602	0.147514	2.01764	TRANK1//DHX15//CETN2//DDX56//SKIV2L2//DDX10//DHX29
GO:0030169	low-density lipoprotein particle binding	Molecular function	3	15	702	23059	6.56952	0.00972435	0.147514	2.01214	LIPC//THBS1//LSR
GO:0015370	solute:sodium symporter activity	Molecular function	5	45	702	23059	3.64973	0.0115284	0.171966	1.93823	SLC6A15//SLC6A1//SLC5A2//SLC10A6//SLC10A3
GO:0003924	GTPase activity	Molecular function	11	164	702	23059	2.20319	0.0119114	0.174765	1.92404	GNA12//GNAL//GNG3//IGTP//SEPT2//TUBB5//RASL11A//TUBB2B//ATL1//RAB5A//RASL10B
GO:0015075	ion transmembrane transporter activity	Molecular function	31	662	702	23059	1.53818	0.0122979	0.176806	1.91017	SLC39A11//CHRNA1//CHRNE//P2RX6//GRID2//FXYD2//CNGA3//KCNA4//KCNA7//KCNJ3//TRPM2//KCND3//TRPV6//TMEM37//KCNT1//KCNG1//TPCN1//CATSPER4//REST//CCDC109A//SLC36A1//SLC6A15//SLC6A1//ATP2C2//SLC5A2//SLC24A4//SLC10A6//SLC10A3//SLCO4C1//SLC12A4//LASP1
GO:0070491	repressing transcription factor binding	Molecular function	4	30	702	23059	4.37968	0.0124456	0.176806	1.90499	DMAP1//RELA//TCF3//GMNN
GO:0000976	transcription regulatory region sequence-specific DNA binding	Molecular function	9	124	702	23059	2.3841	0.0136459	0.188388	1.865	FEZF1//SFPI1//REST//MYOCD//GATA5//DBX1//DLX2//SHOX2//TBX18
GO:0004702	receptor signaling protein serine/threonine kinase activity	Molecular function	5	47	702	23059	3.49442	0.0137766	0.188388	1.86086	IKBKE//MAP3K1//MAPK14//MAP3K2//ACVRL1
GO:0030276	clathrin binding	Molecular function	3	17	702	23059	5.79663	0.0138923	0.188388	1.85722	LDLRAP1//SYT8//HIP1
GO:0005215	transporter activity	Molecular function	45	1053	702	23059	1.40374	0.014211	0.189833	1.84738	ABCC1//SLC29A2//SLC39A11//CHRNA1//CHRNE//P2RX6//GRID2//FXYD2//CNGA3//KCNA4//KCNA7//KCNJ3//TRPM2//KCND3//TRPV6//TMEM37//KCNT1//KCNG1//TPCN1//CATSPER4//REST//CCDC109A//SLC36A1//SLC6A15//SLC25A22//CPLX1//SLC6A1//SLC14A1//ATP2C2//SLC5A2//SLC24A4//SLC10A6//SLC10A3//SLCO4C1//SLC46A1//KPNA3//IPO4//LASP1//SLC14A2//SLC12A4//SLC12A8//APOD//WFS1//SYT8//SYT9
GO:0001085	RNA polymerase II transcription factor binding	Molecular function	5	50	702	23059	3.28476	0.017673	0.232608	1.75269	BHLHE40//DMAP1//SFPI1//MTDH//TBX18
GO:0016538	cyclin-dependent protein kinase regulator activity	Molecular function	3	19	702	23059	5.18646	0.0189266	0.245497	1.72293	CDKN1A//CCND1//CKS1B
GO:0022892	substrate-specific transporter activity	Molecular function	38	878	702	23059	1.42165	0.0192997	0.24676	1.71445	ABCC1//SLC29A2//SLC39A11//CHRNA1//CHRNE//P2RX6//GRID2//FXYD2//CNGA3//KCNA4//KCNA7//KCNJ3//TRPM2//KCND3//TRPV6//TMEM37//KCNT1//KCNG1//TPCN1//CATSPER4//REST//CCDC109A//SLC36A1//SLC6A15//SLC25A22//SLC6A1//SLC14A1//ATP2C2//SLC5A2//SLC24A4//SLC10A6//SLC10A3//SLCO4C1//KPNA3//IPO4//LASP1//SLC14A2//SLC12A4
GO:0005249	voltage-gated potassium channel activity	Molecular function	7	90	702	23059	2.55481	0.019939	0.251344	1.7003	KCNJ3//KCND3//REST//KCNA4//KCNA7//KCNT1//KCNG1
GO:0022890	inorganic cation transmembrane transporter activity	Molecular function	17	322	702	23059	1.73419	0.0204189	0.253818	1.68997	KCNJ3//KCNA4//KCNA7//KCND3//KCNT1//KCNG1//SLC6A15//SLC6A1//TRPM2//ATP2C2//FXYD2//SLC5A2//SLC24A4//SLC10A6//SLC10A3//SLC36A1//REST
GO:0015179	L-amino acid transmembrane transporter activity	Molecular function	4	35	702	23059	3.75401	0.0211139	0.25387	1.67543	SLC6A15//SLC25A22//SLC6A1//SLC36A1
GO:0032947	protein complex scaffold	Molecular function	4	35	702	23059	3.75401	0.0211139	0.25387	1.67543	LDLRAP1//SEPT2//AKAP13//AKAP11
GO:0015077	monovalent inorganic cation transmembrane transporter activity	Molecular function	15	274	702	23059	1.79823	0.021274	0.25387	1.67215	KCNJ3//KCNA4//KCNA7//KCND3//KCNT1//KCNG1//SLC6A15//SLC6A1//FXYD2//SLC5A2//SLC24A4//SLC10A6//SLC10A3//SLC36A1//REST
GO:0017134	fibroblast growth factor binding	Molecular function	3	20	702	23059	4.92714	0.0217731	0.256407	1.66208	FGFR4//THBS1//FGFBP3
GO:0005216	ion channel activity	Molecular function	19	376	702	23059	1.65985	0.0222903	0.259088	1.65188	CHRNA1//CHRNE//P2RX6//GRID2//CNGA3//CATSPER4//KCNJ3//KCNA4//KCNA7//KCND3//TMEM37//KCNG1//TPCN1//KCNT1//REST//TRPM2//TRPV6//CCDC109A//FXYD2
GO:0000989	transcription factor binding transcription factor activity	Molecular function	17	326	702	23059	1.71291	0.0226846	0.260291	1.64427	YAP1//MYOCD//TDG//TBX18//BHLHE40//MAK//TCF3//JMY//LPIN2//MTDH//TDRD3//MAML3//TBL1X//GMNN//DMAP1//PRKCB//NCOA7
GO:0046943	carboxylic acid transmembrane transporter activity	Molecular function	7	93	702	23059	2.4724	0.0234121	0.263708	1.63056	SLC36A1//SLC6A15//SLC25A22//SLC6A1//SLC10A6//SLC10A3//ABCC1
GO:0003713	transcription coactivator activity	Molecular function	11	182	702	23059	1.98529	0.0239386	0.263708	1.6209	PRKCB//NCOA7//MAK//TCF3//YAP1//JMY//LPIN2//MTDH//MYOCD//TDRD3//MAML3
GO:0019904	protein domain specific binding	Molecular function	27	590	702	23059	1.50319	0.0240711	0.263708	1.6185	LYN//CTTNBP2//DNAJC6//CRB3//GRID2//LNX1//TCF3//DLG3//LRRFIP2//PYCARD//CTR9//PMEPA1//MDC1//RELA//HOXA3//ETV6//BHLHE40//TBL1X//MPP5//SENP2//HNRNPM//SSX2IP//ARR3//MYOCD//GCKR//TACC1//DIXDC1
GO:0030234	enzyme regulator activity	Molecular function	35	809	702	23059	1.42109	0.0241609	0.263708	1.61689	GRPEL1//SPOCK3//GCKR//WFIKKN2//CDKN1A//BIRC5//CAST//KNG1//CDC42BPB//MAP4K5//RASGRF1//RPGR//ARHGEF10L//ABR//RAB3IP//EIF2B5//TTN//RGS2//ARFGAP3//ARHGAP36//RASA2//GIT1//FAM13B//DNTTIP1//PPP2R2D//TNFRSF10B//MMP14//PYCARD//CCND1//CKS1B//AKAP11//GHRL//TSC1//DPM2//SEPT2
GO:0005326	neurotransmitter transporter activity	Molecular function	3	21	702	23059	4.69251	0.0248399	0.267851	1.60485	SLC6A15//SLC6A1//CPLX1
GO:0005342	organic acid transmembrane transporter activity	Molecular function	7	95	702	23059	2.42035	0.0259461	0.270681	1.58593	SLC36A1//SLC6A15//SLC25A22//SLC6A1//SLC10A6//SLC10A3//ABCC1
GO:0019001	guanyl nucleotide binding	Molecular function	18	357	702	23059	1.65618	0.0261188	0.270681	1.58305	RHOD//GNA12//GNAL//SEPT2//NIN//SEPT8//TUBB5//RNGTT//SRP54A//RASL11A//TUBB2B//ATL1//MMAA//LRRK1//RAB39//RAB5A//RASL10B//CNGA3
GO:0032561	guanyl ribonucleotide binding	Molecular function	18	357	702	23059	1.65618	0.0261188	0.270681	1.58305	RHOD//GNA12//GNAL//SEPT2//NIN//SEPT8//TUBB5//RNGTT//SRP54A//RASL11A//TUBB2B//ATL1//MMAA//LRRK1//RAB39//RAB5A//RASL10B//CNGA3
GO:0005102	receptor binding	Molecular function	45	1098	702	23059	1.34621	0.0269278	0.270681	1.5698	PDYN//GNAL//GNG3//POMC//SAA1//NPFF//GHRL//GPRASP2//SHC1//WNT7B//MAGI3//CSF2//MIF//CXCL9//TNFSF12//CMTM8//IL34//CMTM4//BC096441//LYN//TLR9//IRAK4//BTC//ICAM2//ITGB3//ITGB5//LAMA5//MMP14//THBS1//ERBB2IP//CRH//RNF4//ADRBK2//GNA12//RASGRF1//DLG3//NCOA7//TUBB5//ITCH//PRKCB//KDM4C//LDLRAP1//KNG1//LAMA1//CAPRIN2
GO:0043021	ribonucleoprotein complex binding	Molecular function	5	56	702	23059	2.93282	0.0275	0.270681	1.56067	DKC1//EIF5A2//EIF2A//ITCH//SRP54A
GO:0022838	substrate-specific channel activity	Molecular function	19	385	702	23059	1.62105	0.0275457	0.270681	1.55995	CHRNA1//CHRNE//P2RX6//GRID2//FXYD2//CNGA3//KCNA4//KCNA7//KCNJ3//TRPM2//KCND3//TRPV6//TMEM37//KCNT1//KCNG1//TPCN1//CATSPER4//REST//CCDC109A
GO:0015079	potassium ion transmembrane transporter activity	Molecular function	9	140	702	23059	2.11163	0.0276477	0.270681	1.55834	KCNJ3//KCNA4//KCNA7//KCND3//KCNT1//KCNG1//FXYD2//SLC24A4//REST
GO:0050681	androgen receptor binding	Molecular function	3	22	702	23059	4.47922	0.0281266	0.270681	1.55088	PRKCB//RNF4//KDM4C
GO:0071813	lipoprotein particle binding	Molecular function	3	22	702	23059	4.47922	0.0281266	0.270681	1.55088	LIPC//THBS1//LSR
GO:0071814	protein-lipid complex binding	Molecular function	3	22	702	23059	4.47922	0.0281266	0.270681	1.55088	LIPC//THBS1//LSR
GO:0003712	transcription cofactor activity	Molecular function	16	310	702	23059	1.69536	0.0287621	0.273852	1.54118	TDG//TBX18//MAK//TCF3//YAP1//JMY//LPIN2//MTDH//MYOCD//TDRD3//MAML3//TBL1X//GMNN//DMAP1//PRKCB//NCOA7
GO:0016881	acid-amino acid ligase activity	Molecular function	13	236	702	23059	1.8094	0.029288	0.275924	1.53331	TTLL12//TTLL1//ITCH//LNX1//RBBP6//RNF4//MAP3K1//UBE2T//BRAP//UHRF2//UBE2Q2//UBE2F//SUMO1
GO:0019838	growth factor binding	Molecular function	7	98	702	23059	2.34626	0.0300882	0.28051	1.5216	IGFBP1//ACVRL1//FGFR4//THBS1//FGFBP3//COL5A1//NRP1
GO:0022836	gated channel activity	Molecular function	15	287	702	23059	1.71677	0.0304582	0.281032	1.5163	CHRNA1//CHRNE//P2RX6//GRID2//CNGA3//KCNJ3//KCNA4//KCNA7//KCND3//TMEM37//KCNG1//TPCN1//CATSPER4//KCNT1//REST
GO:0003779	actin binding	Molecular function	16	313	702	23059	1.67911	0.0310314	0.283399	1.5082	LASP1//TTN//DIAP1//EMD//TMOD1//VCL//WDR1//MEFV//PARVA//JMY//ACTR2//HIP1//MYBPC2//SSH2//FLNB//DIXDC1
GO:0000988	protein binding transcription factor activity	Molecular function	17	339	702	23059	1.64722	0.0313771	0.283662	1.50339	YAP1//MYOCD//TDG//TBX18//BHLHE40//MAK//TCF3//JMY//LPIN2//MTDH//TDRD3//MAML3//TBL1X//GMNN//DMAP1//PRKCB//NCOA7
GO:0003743	translation initiation factor activity	Molecular function	5	59	702	23059	2.78369	0.0334954	0.295637	1.47502	EIF2AK3//EIF1B//DHX29//EIF2B5//EIF2A
GO:0051219	phosphoprotein binding	Molecular function	5	59	702	23059	2.78369	0.0334954	0.295637	1.47502	SHC1//LDLRAP1//LYN//GPRIN1//ARR3
GO:0005525	GTP binding	Molecular function	17	342	702	23059	1.63277	0.0336927	0.295637	1.47246	RHOD//GNA12//GNAL//SEPT2//NIN//SEPT8//TUBB5//RNGTT//SRP54A//RASL11A//TUBB2B//ATL1//MMAA//LRRK1//RAB39//RAB5A//RASL10B
GO:0031683	G-protein beta/gamma-subunit complex binding	Molecular function	3	24	702	23059	4.10595	0.0353555	0.307215	1.45154	GNA12//GNAL//CETN2
GO:0015267	channel activity	Molecular function	19	398	702	23059	1.5681	0.0367186	0.312983	1.43511	CHRNA1//CHRNE//P2RX6//GRID2//FXYD2//CNGA3//KCNA4//KCNA7//KCNJ3//TRPM2//KCND3//TRPV6//TMEM37//KCNT1//KCNG1//TPCN1//CATSPER4//REST//CCDC109A
GO:0022803	passive transmembrane transporter activity	Molecular function	19	398	702	23059	1.5681	0.0367186	0.312983	1.43511	CHRNA1//CHRNE//P2RX6//GRID2//FXYD2//CNGA3//KCNA4//KCNA7//KCNJ3//TRPM2//KCND3//TRPV6//TMEM37//KCNT1//KCNG1//TPCN1//CATSPER4//REST//CCDC109A
GO:0002020	protease binding	Molecular function	5	61	702	23059	2.69242	0.0379094	0.316042	1.42125	CAST//HSPD1//KNG1//TTN//PYCARD
GO:0070851	growth factor receptor binding	Molecular function	7	103	702	23059	2.23236	0.0379394	0.316042	1.42091	CSF2//TLR9//IRAK4//BTC//SHC1//LYN//ITGB3
GO:0015291	secondary active transmembrane transporter activity	Molecular function	10	172	702	23059	1.90974	0.0381369	0.316042	1.41866	SLC36A1//SLC6A15//SLC6A1//SLC5A2//SLC24A4//SLC10A6//SLC10A3//SLC12A4//SLC25A22//SLC12A8
GO:0042277	peptide binding	Molecular function	9	149	702	23059	1.98408	0.038906	0.316828	1.40998	BRAP//RXFP2//SRP14//SRP54A//PTGES//HSPD1//KDELR2//ITGB3//NLRP6
GO:0005546	phosphatidylinositol-4,5-bisphosphate binding	Molecular function	3	25	702	23059	3.94171	0.0392938	0.316828	1.40568	PHLDA3//FAM123A//LDLRAP1
GO:0031490	chromatin DNA binding	Molecular function	3	25	702	23059	3.94171	0.0392938	0.316828	1.40568	CTCF//NOTCH1//NKAP
GO:0035091	phosphatidylinositol binding	Molecular function	8	128	702	23059	2.05297	0.0421432	0.330211	1.37527	WDFY3//PHLDA3//FAM123A//LDLRAP1//ZFYVE28//PIK3C2A//HIP1//RPS6KC1
GO:0010576	metalloenzyme regulator activity	Molecular function	2	11	702	23059	5.97229	0.0424293	0.330211	1.37233	SPOCK3//WFIKKN2
GO:0016813	hydrolase activity, acting on carbon-nitrogen (but not peptide) bonds, in linear amidines	Molecular function	2	11	702	23059	5.97229	0.0424293	0.330211	1.37233	PADI1//PADI4
GO:0016862	intramolecular oxidoreductase activity, interconverting keto- and enol-groups	Molecular function	2	11	702	23059	5.97229	0.0424293	0.330211	1.37233	ITGB3//MIF
GO:0001078	RNA polymerase II core promoter proximal region sequence-specific DNA binding transcription factor activity involved in negative regulation of transcription	Molecular function	3	26	702	23059	3.79011	0.0434447	0.335198	1.36206	REST//SNAI1//BHLHE40
GO:0051087	chaperone binding	Molecular function	4	44	702	23059	2.98614	0.0442795	0.33872	1.3538	BIRC5//HSPD1//GRPEL1//TSC1
GO:0008289	lipid binding	Molecular function	27	626	702	23059	1.41675	0.0450108	0.341395	1.34668	THBS1//ITK//RASGRF1//PHLDA3//PLEKHO1//OSBP2//STAP2//ABR//PLEKHH2//HIP1//CDC42BPB//ADRBK2//SYT8//WDFY3//FAM123A//LDLRAP1//APOD//NPC2//ZFYVE28//PIK3C2A//RPS6KC1//LAMA1//LYN//MAP3K1//HSPA2//GRK5//LIPC
GO:0005231	excitatory extracellular ligand-gated ion channel activity	Molecular function	4	45	702	23059	2.91978	0.0474748	0.356204	1.32354	CHRNA1//CHRNE//P2RX6//GRID2
GO:0015171	amino acid transmembrane transporter activity	Molecular function	5	65	702	23059	2.52674	0.0477592	0.356204	1.32094	SLC36A1//SLC6A15//SLC25A22//SLC6A1//ABCC1
GO:0005543	phospholipid binding	Molecular function	19	412	702	23059	1.51482	0.0489193	0.361841	1.31052	THBS1//SYT8//WDFY3//PHLDA3//FAM123A//LDLRAP1//ZFYVE28//PIK3C2A//HIP1//RPS6KC1//ITK//RASGRF1//PLEKHO1//OSBP2//STAP2//ABR//PLEKHH2//CDC42BPB//ADRBK2
GO:0032266	phosphatidylinositol-3-phosphate binding	Molecular function	2	12	702	23059	5.4746	0.0499087	0.366133	1.30182	PHLDA3//ZFYVE28
